# Supplementary material for: Diagnostic performance of blood inflammatory markers for tuberculosis screening in people living with HIV
Source: PLoS One. 2018 Oct 23;13(10):e0206119. doi: 10.1371/journal.pone.0206119 (PMC6198956; doi:10.1371/journal.pone.0206119)
Supplement: S1 File — (XLS) [file pone.0206119.s004.xls]

## Sheet: Millipore 4-plex& biorad 2-plex
					Biorad 2-MagPlex-MIG and IL18-UCSF HIV Positive samples
	IFNg	IL-6	GRO	MDC		IL-18	MIG	IFNg	IL-6	GRO	MDC	IFNg	IL-6	GRO	MDC	IFNg	IL-6	GRO	MDC	IL-18	MIG	IL-18	MIG	IL-18	MIG
Sample	Concentraion (pg/ml)				Sample	Concentraion (pg/ml)		Mean				SD				CV%				Mean		SD		CV%
2106	381.93	59.89	1400.09	848.08	2106	518.81	10144	382.255	55.96	1380.44	780.865	0.459619	5.55786	27.7893	95.0564	0.00120239	0.0993184	0.0201308	0.121732	515.825	10393.3	4.22143	352.549	0.00818384	0.0339209
↓	382.58	52.03	1360.79	713.65	↓	512.84	10642.6
2109	86.88	78.61	942.6	511.38	2109	406.19	5142.04	82.58	89.42	1012.1	481.825	6.08112	15.2876	98.2878	41.7971	0.0736391	0.170965	0.0971128	0.0867474	378.855	4885.76	38.6575	362.442	0.102038	0.0741834
↓	78.28	100.23	1081.6	452.27	↓	351.52	4629.47
2112	79.17	53.6	988.55	613.54	2112	126.15	1365.8	69.42	49.285	967.6	588.995	13.7886	6.10233	29.6278	34.7119	0.198626	0.123817	0.0306199	0.0589341	127.785	1377.26	2.31224	16.214	0.0180948	0.0117726
↓	59.67	44.97	946.65	564.45	↓	129.42	1388.73
2121	24.26	17.41	748.07	477.04	2121	333.07	1045	23.96	16.975	751.83	460.73	0.424264	0.615183	5.31744	23.0658	0.0177072	0.0362405	0.00707267	0.0500636	305.07	996.245	39.598	68.95	0.1298	0.0692099
↓	23.66	16.54	755.59	444.42	↓	277.07	947.49
2127	23.07	37.57	1869.43	2168.69	2127	59.19	1629.01	21.275	30.98	1793.02	2126.8	2.53851	9.31967	108.06	59.2414	0.119319	0.300829	0.0602671	0.0278547	64.045	1714.76	6.86601	121.269	0.107206	0.0707206
↓	19.48	24.39	1716.61	2084.91	↓	68.9	1800.51
2138	43.18	36.53	1693.78	917.69	2138	183.11	1535.96	35.65	30.85	1710.69	799.435	10.649	8.03273	23.9214	167.238	0.29871	0.26038	0.0139835	0.209195	180.745	1392.18	3.34462	203.329	0.0185046	0.14605
↓	28.12	25.17	1727.61	681.18	↓	178.38	1248.41
2158	61.15	59.44	321.68	382.11	2158	694.05	7981.65	55.99	56.365	341.35	397.29	7.29734	4.34871	27.8176	21.4678	0.130333	0.0771526	0.0814928	0.0540355	693.03	9303.98	1.4425	1870.06	0.00208144	0.200995
↓	50.83	53.29	361.02	412.47	↓	692.01	10626.3
2168	57.61	69.65	1179.71	507.74	2168	500.41	1659.56	52.455	67.825	1122.53	531.505	7.29027	2.58094	80.8718	33.6088	0.138981	0.0380529	0.0720445	0.0632332	498.675	1749.69	2.45366	127.47	0.00492036	0.0728528
↓	47.3	66	1065.34	555.27	↓	496.94	1839.83
2169	21.28	75.24	1787.46	320.45	2169	537.25	1919.42	17.665	68.545	1674.05	285.745	5.11238	9.46816	160.386	49.0803	0.289407	0.138131	0.0958072	0.171763	542.245	1753.24	7.064	235.007	0.0130273	0.134041
↓	14.05	61.85	1560.64	251.04	↓	547.24	1587.07
2170	34.03	141.82	2087.85	416.49	2170	684.89	12123.8	32.26	128.915	1971.99	381.55	2.50316	18.2504	163.851	49.4126	0.0775932	0.141569	0.0830891	0.129505	706.825	12790.2	31.0208	942.411	0.0438875	0.0736824
↓	30.49	116.01	1856.13	346.61	↓	728.76	13456.6
2180	96.98	79.59	1150.12	956.58	2180	44.92	2810.89	84.97	71.76	1111.76	1031.31	16.9847	11.0733	54.2492	105.684	0.199891	0.15431	0.0487958	0.102476	41.935	2828.37	4.22143	24.7205	0.100666	0.00874018
↓	72.96	63.93	1073.4	1106.04	↓	38.95	2845.85
2185	28.41	30.27	1531.9	624.91	2185	238.74	6543.86	28.115	31.18	1595.06	644.46	0.417193	1.28693	89.3147	27.6479	0.0148388	0.0412744	0.0559947	0.0429008	248.305	6693.07	13.527	211.022	0.0544772	0.0315284
↓	27.82	32.09	1658.21	664.01	↓	257.87	6842.29
2188	17.68	13.84	901.44	347.22	2188	37.57	982.82	15.56	14.52	963.495	362.955	2.99813	0.961665	87.759	22.2527	0.192682	0.0662304	0.091084	0.0613097	35.735	927.885	2.59508	77.6898	0.0726202	0.0837279
↓	13.44	15.2	1025.55	378.69	↓	33.9	872.95
2195	37.28	65.56	1748.46	726.8	2195	106.52	1236.86	32.255	63.255	1643.45	678.96	7.10642	3.25976	148.514	67.656	0.22032	0.0515337	0.0903673	0.0996465	131.83	1274.91	35.7937	53.8108	0.271514	0.0422075
↓	27.23	60.95	1538.43	631.12	↓	157.14	1312.96
2201	297.71	125.1	614.28	306.99	2201	691	11321	294.535	112.535	637.58	293.725	4.49013	17.7696	32.9512	18.7595	0.0152448	0.157903	0.0516816	0.0638677	657.29	11694.6	47.6731	528.287	0.0725298	0.0451736
↓	291.36	99.97	660.88	280.46	↓	623.58	12068.1
2202	74.73	257.32	917.97	808.7	2202	1958.39	43093.1	72.515	242.51	910.67	737.19	3.13248	20.9445	10.3238	101.13	0.0431977	0.0863655	0.0113364	0.137184	1924.33	50243.1	48.1681	10111.5	0.0250311	0.201252
↓	70.3	227.7	903.37	665.68	↓	1890.27	57393
2207	79.76	99.05	1773.3	281.7	2207	5277.4	14489	75.915	93.175	1590.33	270.36	5.43765	8.3085	258.759	16.0372	0.0716282	0.089171	0.162708	0.0593179	5193.56	14489	118.561	0	0.0228284	0
↓	72.07	87.3	1407.36	259.02	↓	5109.73	14489
2209	2.26	13.6	1666.79	267.59	2209	572.26	8463.75	3.45	12.53	1708.61	280.73	1.68291	1.51321	59.1353	18.5828	0.487801	0.120767	0.0346103	0.0661944	598.17	8715.8	36.6423	356.453	0.0612573	0.0408973
↓	4.64	11.46	1750.42	293.87	↓	624.08	8967.85
2210	35.81	55.31	1041.43	555.68	2210	224.42	488.96	32.41	38.25	1100.33	655.96	4.80833	24.1265	83.2972	141.817	0.148359	0.630758	0.075702	0.216198	214.195	482.12	14.4603	9.67322	0.0675101	0.0200639
↓	29.01	21.19	1159.23	756.24	↓	203.97	475.28
2211	298.03	64.53	1076.27	681.6	2211	2431.5	14290	322.99	58.985	1078.32	649.945	35.2988	7.84181	2.89914	44.7669	0.109288	0.132946	0.00268857	0.068878	2468.88	14897.6	52.8633	859.276	0.0214119	0.0576788
↓	347.95	53.44	1080.37	618.29	↓	2506.26	15505.2
2212	21.28	12.9	1377.65	873.93	2212	128.96	2288.79	19.33	11.175	1436.92	823.14	2.75772	2.43952	83.8204	71.8279	0.142665	0.218301	0.0583334	0.0872609	125.445	2157.74	4.97096	185.34	0.0396266	0.0858955
↓	17.38	9.45	1496.19	772.35	↓	121.93	2026.68
2218	11.6	115.38	1142.61	1009.33	2218	106.99	1074.23	12.825	110.665	1181.18	963.285	1.73241	6.66802	54.5533	65.1175	0.135081	0.0602541	0.0461852	0.0675994	115.63	1067.81	12.2188	9.08632	0.105672	0.00850935
↓	14.05	105.95	1219.76	917.24	↓	124.27	1061.38
2220	104.14	424.2	1733.84	1703.45	2220	446.49	44213.7	96.845	364.235	1626.87	1402.72	10.3167	84.8033	151.278	425.296	0.106528	0.232826	0.0929874	0.303194	423.645	39595.2	32.3077	6531.52	0.0762613	0.164957
↓	89.55	304.27	1519.9	1101.99	↓	400.8	34976.8
2221	57.61	124.85	1380.79	464.75	2221	328.22	3950.56	56.875	121.62	1398.84	473.515	1.03945	4.56791	25.5195	12.3956	0.018276	0.0375589	0.0182434	0.0261778	298.32	3875.7	42.285	105.861	0.141744	0.027314
↓	56.14	118.39	1416.88	482.28	↓	268.42	3800.85
2222	29.01	156.54	1392.86	642.95	2222	244.95	1090.57	25.44	156.365	1414.88	733.02	5.04874	0.247487	31.1481	127.378	0.198457	0.00158275	0.0220145	0.173772	245.19	1053.14	0.339411	52.934	0.00138428	0.050263
↓	21.87	156.19	1436.91	823.09	↓	245.43	1015.71
2227	22.47	637.78	1923.51	251.88	2227	2242.62	10072.9	23.365	672.24	2025.78	280.35	1.26572	48.7338	144.632	40.2627	0.0541717	0.0724946	0.0713955	0.143616	2437.82	9763.65	276.054	437.395	0.113238	0.0447983
↓	24.26	706.7	2128.05	308.82	↓	2633.02	9454.36
2231	64.39	83.47	2365.65	719.37	2231	309.36	6835.79	64.54	85.795	2510.22	637.115	0.212132	3.28805	204.446	116.326	0.00328683	0.0383245	0.0814455	0.182583	295.14	6976.76	20.1101	199.369	0.0681376	0.0285761
↓	64.69	88.12	2654.78	554.86	↓	280.92	7117.74
2238	39.64	57.31	1834.03	761.39	2238	62.43	2683.96	33.135	52.925	1890.18	776.475	9.19946	6.20133	79.4081	21.3334	0.277636	0.117172	0.0420109	0.0274747	68.44	2717.36	8.49942	47.2277	0.124188	0.01738
↓	26.63	48.54	1946.33	791.56	↓	74.45	2750.75
2240	732.05	98.66	1360.25	615.81	2240	5058.32	20859	766.73	82.55	1347.03	530.62	49.0449	22.783	18.6888	120.477	0.0639664	0.27599	0.0138741	0.227049	4990.73	20897.8	95.5938	54.8927	0.0191543	0.00262672
↓	801.41	66.44	1333.82	445.43	↓	4923.13	20936.6
2246	17.08	14.98	1796.83	486.52	2246	254.52	5168.85	20.965	25.23	1786.78	525.485	5.49422	14.4957	14.2199	55.1048	0.262066	0.574542	0.00795843	0.104865	246.865	5041.26	10.8258	180.447	0.0438531	0.035794
↓	24.85	35.48	1776.72	564.45	↓	239.21	4913.66
2255	23.96	529.17	981.11	464.55	2255	4826.33	16999.8	27.665	460.69	988.69	525.97	5.23966	96.8453	10.7197	86.861	0.189397	0.210218	0.0108424	0.165144	4653.81	17337.5	243.98	477.537	0.0524259	0.0275436
↓	31.37	392.21	996.27	587.39	↓	4481.29	17675.2
2259	104.14	31.18	593.54	628.01	2259	735.92	4508.23	103.545	30.445	578.87	663.855	0.841457	1.03945	20.7465	50.6925	0.00812649	0.0341418	0.0358397	0.0763608	753.11	4203.01	24.3103	431.639	0.0322799	0.102698
↓	102.95	29.71	564.2	699.7	↓	770.3	3897.8
2260	4.64	11.94	1627.99	589.65	2260	145.85	2295.43	4.64	7.785	1482.95	592.63	0	5.87606	205.118	4.21436	0	0.754792	0.138317	0.00711128	150.79	2534.03	6.98621	337.431	0.0463308	0.13316
↓	4.64	3.63	1337.91	595.61	↓	155.73	2772.63
2263	20.08	172.5	719.49	332.03	2263	177.9	1036.8	19.78	195.835	780.795	455.505	0.424264	33.0007	86.6984	174.62	0.0214491	0.168513	0.111039	0.383355	182.635	969.695	6.6963	94.9008	0.0366649	0.0978666
↓	19.48	219.17	842.1	578.98	↓	187.37	902.59
2264	43.47	338.52	1206.22	299.61	2264	682.35	12604.3	47.3	306.89	1262.32	297.15	5.41644	44.7316	79.3303	3.47897	0.114512	0.145758	0.0628451	0.0117078	669.91	12408.9	17.5928	276.351	0.0262615	0.0222704
↓	51.13	275.26	1318.41	294.69	↓	657.47	12213.5
2269	68.82	105.69	2421.55	77.75	2269	384.66	2359.53	68.08	109.015	2411.64	72.82	1.04652	4.70226	14.0219	6.97207	0.0153719	0.0431341	0.00581428	0.0957439	405.73	2556.24	29.7975	278.183	0.0734416	0.108825
↓	67.34	112.34	2401.72	67.89	↓	426.8	2752.94
2274	110.71	158.86	2598.29	664.01	2274	934.38	5775.11	106.975	146.68	2485.3	675.745	5.28209	17.2251	159.799	16.5958	0.0493768	0.117433	0.0642978	0.0245593	992.715	5812.72	82.4981	53.1815	0.0831036	0.00914917
↓	103.24	134.5	2372.3	687.48	↓	1051.05	5850.32
2280	32.56	42.32	1493.84	3800.82	2280	347.63	4051.7	30.635	36.57	1412	3546.35	2.72236	8.13173	115.739	359.882	0.0888644	0.222361	0.0819683	0.10148	366.635	4241.86	26.8771	268.934	0.0733076	0.0633999
↓	28.71	30.82	1330.16	3291.87	↓	385.64	4432.03
2284	21.96	85.03	15524.5	1380.57	2284	222.79	1667.89	18.4	80.345	11251.3	1298.73	5.0346	6.62559	6043.17	115.739	0.27362	0.0824643	0.537106	0.0891172	218.855	1671.55	5.56493	5.16895	0.0254275	0.00309232
	14.84	75.66	6978.18	1216.89		214.92	1675.2
2287	30.72	27.06	1795.14	2122.64	2287	135.52	2372.8	31.425	22.815	1768.45	2107.36	0.997021	6.00334	37.7383	21.6163	0.031727	0.263131	0.0213397	0.0102575	135.17	2458.37	0.494975	121.014	0.00366187	0.0492254
	32.13	18.57	1741.77	2092.07		134.82	2543.94
2290	200.05	200.72	3542.79	1156.4	2290	1148.8	25563.6	200.05	200.72	3542.79	1156.4									1119.74	26165.9	41.09	851.703	0.0366958	0.0325501
						1090.69	26768.1
2291	1.49	253.36	846.22	524.03	2291	373.85	6070.62	2.085	254.195	852.68	583.28	0.841457	1.18087	9.13582	83.7922	0.403577	0.00464552	0.0107142	0.143657	369.515	6063.34	6.13062	10.2955	0.016591	0.00169799
	2.68	255.03	859.14	642.53		365.18	6056.06
2293	81.97	89.55	1459.48	876.17	2293	313.7	836.18	70.61	76.72	1508.51	785.07	16.0655	18.1444	69.346	128.835	0.227524	0.236501	0.0459697	0.164106	305.225	836.705	11.9855	0.742462	0.0392676	0.000887364
	59.25	63.89	1557.55	693.97		296.75	837.23
2301	104.28	113.76	1569.55	2095.57	2301	708.51	14046	105.93	113.395	1492.84	2046.95	2.33345	0.516188	108.491	68.7591	0.0220282	0.00455212	0.0726747	0.033591	684.26	13331.6	34.2947	1010.31	0.0501194	0.0757835
	107.58	113.03	1416.12	1998.33		660.01	12617.2
2302	24.51	28.42	2397.3	1424.01	2302	168.49	2132.71	21.675	22.88	2179.53	1339.8	4.0093	7.83474	307.973	119.091	0.184973	0.342428	0.141303	0.0888871	171.31	2167.16	3.98808	48.7197	0.0232799	0.0224809
	18.84	17.34	1961.76	1255.59		174.13	2201.61
2305	12.55	62.94	1301.81	321.54	2305	828.88	842.47	10.245	57.265	1196.11	300.15	3.25976	8.02566	149.489	30.25	0.318181	0.14015	0.12498	0.100783	829.1	857.135	0.311127	20.7394	0.000375259	0.0241962
	7.94	51.59	1090.4	278.76		829.32	871.8
2311	41.96	153.99	826.2	597	2311	252.28	2566.9	39.155	147.295	855.015	566.825	3.96687	9.46816	40.7506	42.6739	0.101312	0.0642803	0.0476606	0.0752858	260.44	2667.05	11.54	141.633	0.0443096	0.0531049
	36.35	140.6	883.83	536.65		268.6	2767.2
2314	39.15	95.55	2002.02	428.03	2314	185.43	1043.53	39.995	91.115	2160.46	426.075	1.19501	6.27204	224.068	2.76479	0.029879	0.0688365	0.103713	0.00648897	191.28	1011.08	8.27315	45.8983	0.0432515	0.0453955
	40.84	86.68	2318.9	424.12		197.13	978.62
2317	54.52	158.77	1418.36	1775.98	2317	540.22	5202.9	46.275	153.96	1535.16	1894.02	11.6602	6.80237	165.18	166.934	0.251976	0.0441827	0.107598	0.0881373	564.8	5180.52	34.7614	31.643	0.0615463	0.00610807
	38.03	149.15	1651.96	2012.06		589.38	5158.15
2320	94.1	100.62	1264.47	811.81	2320	456.24	5867.78	86.93	93.55	1328.29	869.21	10.1399	9.99849	90.2551	81.1759	0.116645	0.106879	0.0679483	0.0933904	459.55	5765.31	4.68105	144.922	0.0101862	0.0251368
	79.76	86.48	1392.11	926.61		462.86	5662.83
2325	41.96	136.23	1718.01	1270.55	2325	416.09	2846.47	37.47	119.77	1799.64	1150.97	6.34982	23.278	115.449	169.119	0.169464	0.194355	0.0641512	0.146936	434.03	2993.51	25.371	207.939	0.0584545	0.0694634
	32.98	103.31	1881.28	1031.38		451.97	3140.54
2327	9.68	111.19	1201.55	376.34	2327	774.4	16539.3	8.81	104.745	1130.62	348.61	1.23037	9.11461	100.31	39.2161	0.139656	0.0870171	0.0887214	0.112493	786.89	16508.2	17.6635	44.1235	0.0224473	0.00267283
	7.94	98.3	1059.69	320.88		799.38	16477
2329	724.38	973.13	716.87	423.51	2329	5911.58	14489	765.29	974.24	750.9	538.155	57.8555	1.56978	48.1257	162.133	0.0755994	0.00161128	0.0640907	0.301275	5723.84	14489	265.497	0	0.0463844	0
	806.2	975.35	784.93	652.8		5536.11	14489
2333	63.14	122.04	1036.05	597	2333	645.1	8200.66	58.55	112.96	1044.05	611.415	6.49124	12.8411	11.3208	20.3859	0.110867	0.113678	0.0108431	0.0333421	672.81	8232.35	39.1879	44.8164	0.0582451	0.00544394
	53.96	103.88	1052.06	625.83		700.52	8264.04
2338	10.54	224.8	966.89	1006.92	2338	740.66	6507.42	6.315	251.885	1090.64	1015.75	5.97505	38.304	175.016	12.4875	0.946168	0.152069	0.16047	0.0122939	742.15	6548.49	2.10718	58.0888	0.00283929	0.00887056
	2.09	278.97	1214.4	1024.58		743.64	6589.57
2343	78.38	76.32	1063.92	809.63	2343	138.67	2482.38	81.005	78.15	1057.88	775.265	3.71231	2.58801	8.54185	48.5994	0.0458282	0.0331159	0.0080745	0.0626875	140.595	2531.42	2.72236	69.353	0.0193631	0.0273969
	83.63	79.98	1051.84	740.9		142.52	2580.46
2344	62.31	67.15	1377.75	808.27	2344	437.25	6434.63	57.72	63.125	1364.91	804.325	6.49124	5.69221	18.1585	5.57907	0.112461	0.0901736	0.0133038	0.00693634	453.37	6615.56	22.7971	255.874	0.0502837	0.0386776
	53.13	59.1	1352.07	800.38		469.49	6796.49
2348	95.2	145.89	1101.83	817.79	2348	1190.52	14641.7	87.205	139.19	1144.94	894.44	11.3066	9.47523	60.9667	108.399	0.129656	0.0680741	0.0532489	0.121193	1251.35	14342.8	86.0266	422.673	0.068747	0.0294694
	79.21	132.49	1188.05	971.09		1312.18	14043.9
2352	14.27	55.9	817.67	399.19	2352	772.69	511.15	9.945	49.45	814.87	347.62	6.11647	9.12168	3.9598	72.931	0.61503	0.184463	0.00485942	0.209801	770.115	514.3	3.6416	4.45477	0.00472864	0.00866182
	5.62	43	812.07	296.05		767.54	517.45
2354	43.64	310.83	898.86	394.9	2354	910.81	13626.8	40.555	289.23	928.96	394.44	4.36285	30.547	42.5678	0.650538	0.107579	0.105615	0.0458231	0.00164927	915.49	13218	6.61852	578.152	0.00722948	0.0437398
	37.47	267.63	959.06	393.98		920.17	12809.1
2356	131.43	154.63	1264.22	1204.49	2356	286.85	5755.42	120.74	132.63	1272.29	1026.36	15.1179	31.1127	11.4127	251.921	0.125211	0.234583	0.00897021	0.245452	288.31	5779.87	2.06475	34.5775	0.00716157	0.0059824
	110.05	110.63	1280.36	848.22		289.77	5804.32
2362	47.55	35.43	1332.04	951.29	2362	446.54	6491.82	49.78	36.33	1308.76	900.16	3.1537	1.27279	32.9229	72.3087	0.0633527	0.0350342	0.0251558	0.0803288	449.445	6261.45	4.10829	325.785	0.00914081	0.0520303
	52.01	37.23	1285.48	849.03		452.35	6031.09
2380	83.9	80.41	1708.21	717.06	2380	377.63	7448.28	72.41	63.895	1665.12	605.51	16.2493	23.3557	60.9314	157.756	0.224407	0.365533	0.0365927	0.260533	378.01	7376.04	0.537401	102.163	0.00142166	0.0138506
	60.92	47.38	1622.04	493.96		378.39	7303.8
2381	17.13	50.55	1437.56	751.84	2381	118.75	1914.45	15.7	49.5	1406.35	754.025	2.02233	1.48492	44.1447	3.09006	0.128811	0.0299985	0.0313896	0.00409808	123.115	1944.22	6.17304	42.0941	0.0501405	0.0216509
	14.27	48.45	1375.13	756.21		127.48	1973.98
2384	91.9	124.87	1200.37	163.75	2384	955.14	911.6	77.8	106.7	1272.9	134.725	19.9404	25.6963	102.58	41.0475	0.256303	0.240827	0.0805873	0.304677	915.69	926.26	55.7907	20.7324	0.0609275	0.0223829
	63.7	88.53	1345.44	105.7		876.24	940.92
2387	44.75	99.46	1316.7	497.74	2387	71.48	4039.9	72.73	121.85	1263.72	516.91	39.5697	31.6642	74.925	27.1105	0.544063	0.259862	0.0592893	0.0524472	72.365	4155.52	1.25158	163.504	0.0172954	0.0393463
	100.71	144.24	1210.74	536.08		73.25	4271.13
2388	60.92	163.17	413.4	258.28	2388	398.13	2132.71	52.835	169.47	432.795	247.19	11.4339	8.90955	27.4287	15.6836	0.216408	0.052573	0.0633757	0.0634477	406.92	2064.31	12.4309	96.7322	0.0305488	0.0468593
	44.75	175.77	452.19	236.1		415.71	1995.91
2390	69.24	81.26	911.05	798.47	2390	310.37	2503.25	75.88	88.505	881.57	746.635	9.39038	10.246	41.691	73.3058	0.123753	0.115767	0.0472918	0.0981815	326.71	2584.11	23.1082	114.353	0.0707302	0.0442525
	82.52	95.75	852.09	694.8		343.05	2664.97
2391	194.08	65.76	1055.98	558.31	2391	755.57	11606.5	203.3	60.455	1152.21	546.765	13.039	7.5024	136.09	16.3271	0.064137	0.124099	0.118112	0.0298613	770.79	11470	21.5243	193.005	0.027925	0.0168269
	212.52	55.15	1248.44	535.22		786.01	11333.5
2393	38.03	136.74	1239.97	740.9	2393	540.62	3134.29	38.31	131.33	1192.62	706.68	0.39598	7.6509	66.963	48.3944	0.0103362	0.058257	0.0561478	0.0684813	509.55	3019.59	43.9396	162.217	0.0862322	0.0537217
	38.59	125.92	1145.27	672.46		478.48	2904.88
2398	14.84	34.82	1275.18	830.29	2398	57.63	2421.85	12.835	32.445	1338.42	871.535	2.8355	3.35876	89.4349	58.3292	0.220919	0.103522	0.0668212	0.066927	56.555	2528.81	1.52028	151.257	0.0268814	0.0598137
	10.83	30.07	1401.66	912.78		55.48	2635.76
2400	32.41	141.93	1302.49	718.43	2400	310.37	2036.64	27.895	139.08	1288.01	696.685	6.38517	4.03051	20.4849	30.7521	0.2289	0.0289798	0.0159044	0.0441406	285.31	2019.41	35.4402	24.3669	0.124216	0.0120663
	23.38	136.23	1273.52	674.94		260.25	2002.18
2407	59.25	193.53	1584.15	844.96	2407	448.47	3688.8	55.355	189.285	1539.11	809.865	5.50836	6.00334	63.6962	49.6318	0.0995097	0.0317159	0.0413851	0.0612841	432.28	3534.56	22.8961	218.135	0.0529659	0.0617151
	51.46	185.04	1494.07	774.77		416.09	3380.31
2409	67.02	115.77	659.51	524.03	2409	230.31	3499.13	70.9	123.53	654.58	537.9	5.48715	10.9743	6.97207	19.6151	0.0773928	0.0888391	0.0106512	0.0364662	223.69	3279.17	9.36209	311.07	0.041853	0.0948625
	74.78	131.29	649.65	551.77		217.07	3059.21
2411	21.68	154.95	1445.56	521.73	2411	355.4	6382.63	21.11	147.02	1431.82	511.62	0.806102	11.2147	19.4313	14.2977	0.0381858	0.0762802	0.013571	0.0279459	344.19	6499.1	15.8533	164.713	0.0460598	0.025344
	20.54	139.09	1418.08	501.51		332.98	6615.57
2417	74.75	57.57	3638.63	76.97	2417	818.41	14921.8	73.11	59.905	3886.82	73.84	2.31931	3.30219	350.994	4.42649	0.0317236	0.0551238	0.0903036	0.059947	834.87	14923.3	23.278	2.05061	0.0278821	0.00013741
↓	71.47	62.24	4135.01	70.71	↓	851.33	14924.7
2420	149.21	56.98	1985.25	1496.83	2420	738.48	11238	172.785	56.755	2178.76	1700.39	33.3401	0.318198	273.664	287.877	0.192957	0.00560652	0.125606	0.169301	744.24	10826.5	8.14587	582.027	0.0109452	0.0537596
↓	196.36	56.53	2372.27	1903.95	↓	750	10414.9
2422	34.88	17.93	2034.06	1953.71	2422	250.23	8209.75	34.58	13.42	1897.05	1879.4	0.424264	6.3781	193.754	105.09	0.0122691	0.475268	0.102134	0.0559169	257.215	8183.61	9.87828	36.9605	0.0384048	0.0045164
↓	34.28	8.91	1760.05	1805.09	↓	264.2	8157.48
2423	2.11	4.27	2649.83	3021.05	2423	212.83	4681.66	1.615	2.135	2471.07	2953.84	0.700036	3.01935	252.805	95.0493	0.433459	1.41421	0.102306	0.0321782	203.39	4670.73	13.3502	15.4644	0.0656383	0.00331093
↓	1.12	0	2292.31	2886.63	↓	193.95	4659.79
2424	19.64	49.29	1365.53	699.68	2424	611.66	7029.97	22.09	51.945	1418.3	672.86	3.46482	3.75474	74.621	37.9292	0.15685	0.0722829	0.0526132	0.0563701	622.58	7344.61	15.4432	444.975	0.0248052	0.0605852
↓	24.54	54.6	1471.06	646.04	↓	633.5	7659.26
2425	174.86	102.83	2530.3	756.65	2425	346.69	8019.51	180.675	93.035	2680.77	772.665	8.22365	13.8522	212.797	22.6486	0.0455163	0.148893	0.079379	0.0293124	328.105	8107.37	26.2832	124.253	0.0801059	0.0153259
↓	186.49	83.24	2831.24	788.68	↓	309.52	8195.23
2428	206.22	33.04	1217.08	898.38	2428	266.26	8755.61	195.63	33.8	1179.51	879.685	14.9765	1.0748	53.1391	26.4387	0.0765553	0.0317989	0.045052	0.0300548	280.155	9310.52	19.6505	784.761	0.0701415	0.0842876
↓	185.04	34.56	1141.93	860.99	↓	294.05	9865.43
2430	111.7	467.05	1832.89	197.05	2430	1388.76	14489	116.4	501.045	1899.53	225.115	6.6468	48.0762	94.2361	39.6899	0.0571031	0.0959518	0.0496104	0.176309	1421.23	14489	45.9195	0	0.0323097	0
↓	121.1	535.04	1966.16	253.18	↓	1453.7	14489
2432	19.94	17.13	1455.36	599.25	2432	489.27	3781.23	18.865	18.7	1401.52	579.875	1.52028	2.22032	76.1413	27.4004	0.0805873	0.118733	0.0543276	0.0472522	476.375	3348.49	18.2363	611.98	0.0382814	0.182763
↓	17.79	20.27	1347.68	560.5	↓	463.48	2915.76
2433	14.7	17.13	1176.15	1338.17	2433	198.35	2239.01	13.46	12.535	1279.79	1529.16	1.75362	6.49831	146.562	270.108	0.130284	0.518413	0.114521	0.176637	202.165	2236.08	5.39522	4.14365	0.0266872	0.00185308
↓	12.22	7.94	1383.42	1720.16	↓	205.98	2233.15
2434	25.76	15.7	1222.04	1570.47	2434	300.31	6330.43	38.61	17.795	1028.89	1180.46	18.1726	2.96278	273.148	551.557	0.470672	0.166495	0.265477	0.467239	304.495	7068.21	5.91848	1043.38	0.019437	0.147616
↓	51.46	19.89	835.75	790.45	↓	308.68	7805.99
2435	50.26	63.97	780.5	226.64	2435	407.32	5542.92	51.91	62.96	752.155	234.175	2.33345	1.42836	40.0859	10.6561	0.0449519	0.0226867	0.0532947	0.0455049	414.075	5639.03	9.55301	135.92	0.0230707	0.0241034
↓	53.56	61.95	723.81	241.71	↓	420.83	5735.14
2436	60.74	41.77	1760.05	155.78	2436	513.48	7829.23	64.32	48.33	1919.55	178.365	5.06288	9.27724	225.567	31.94	0.078714	0.191956	0.11751	0.179071	495.14	7589.49	25.9367	339.036	0.0523825	0.0446718
↓	67.9	54.89	2079.05	200.95	↓	476.8	7349.76
2439	20.87	15.91	2609.16	211.48	2439	110.33	6014.65	14.67	12.41	2556.71	179.29	8.76812	4.94975	74.1755	45.5235	0.597691	0.398852	0.0290121	0.25391	105.905	5845.05	6.2579	239.858	0.0590897	0.0410361
↓	8.47	8.91	2504.26	147.1	↓	101.48	5675.44
2442	27.9	17.53	314.5	763.68	2442	222.93	2631.75	33.21	23.125	310.81	758.56	7.50947	7.91252	5.21845	7.24077	0.226121	0.342163	0.0167898	0.00954542	223.335	2608.32	0.572756	33.1421	0.00256456	0.0127063
↓	38.52	28.72	307.12	753.44	↓	223.74	2584.88
2450	167.88	53.1	1505.81	1039.84	2450	703.15	9797.28	172.825	51.425	1535.74	1085.32	6.99329	2.36881	42.3203	64.3184	0.0404646	0.0460633	0.0275571	0.0592622	684.01	10022	27.068	317.83	0.0395726	0.0317132
↓	177.77	49.75	1565.66	1130.8	↓	664.87	10246.8
2451	91.64	43.21	1332.03	743.21	2451	696.51	11336.5	88.385	42.57	1251.8	716.545	4.60327	0.905097	113.469	37.71	0.052082	0.0212614	0.0906454	0.0526275	666.405	11527.7	42.5749	270.398	0.0638874	0.0234563
↓	85.13	41.93	1171.56	689.88	↓	636.3	11718.9
2453	78.61	32.7	1190.42	433.99	2453	433.08	1916.23	46.345	20.445	1267.12	403.51	45.6296	17.3312	108.477	43.1052	0.984564	0.847698	0.085609	0.106826	433.3	2002.82	0.311127	122.457	0.000718041	0.0611422
↓	14.08	8.19	1343.83	373.03	↓	433.52	2089.41
2457	47.56	45.89	1345.37	765.74	2457	331.42	4051.37	49.96	51.505	1362.86	870.285	3.39411	7.94081	24.7417	147.849	0.0679366	0.154176	0.0181542	0.169886	328.255	3921.41	4.47599	183.784	0.0136357	0.0468668
↓	52.36	57.12	1380.36	974.83	↓	325.09	3791.46
2448	21.48	14.25	1042.49	518.17	2448	35.9	532.48	25.145	18.025	777.62	369.93	5.18309	5.33866	374.583	209.643	0.206128	0.296181	0.481704	0.56671	36.275	504.305	0.53033	39.8455	0.0146197	0.0790107
↓	28.81	21.8	512.75	221.69	↓	36.65	476.13
2455	5.31	15.5	725.32	317.77	2455	501.8	4907.65	6.575	19.305	775.945	335.37	1.78898	5.38108	71.5946	24.8902	0.272088	0.27874	0.0922676	0.074217	512.37	4904.73	14.9482	4.12243	0.0291747	0.000840501
↓	7.84	23.11	826.57	352.97	↓	522.94	4901.82
2458	14.7	21.04	957.92	372.49	2458	106.48	6749.35	12.835	11.4	1068.19	364.085	2.63751	13.633	155.945	11.8865	0.205493	1.19588	0.14599	0.0326475	108.595	6568.99	2.99106	255.075	0.0275433	0.0388301
↓	10.97	1.76	1178.46	355.68	↓	110.71	6388.62
2460	24.85	34.23	1793.63	1346.24	2460	271.22	2032.19	31.38	48.31	1807.82	1448.3	9.23481	19.9121	20.0677	144.342	0.29429	0.412174	0.0111005	0.0996625	274.32	2132.67	4.38406	142.1	0.0159816	0.0666302
↓	37.91	62.39	1822.01	1550.37	↓	277.42	2233.15
2461	54.76	44.95	1342.52	859.19	2461	412.54	7418.06	72.315	52.87	1391.42	982.695	24.8265	11.2006	69.1621	174.662	0.343311	0.211851	0.049706	0.177738	416.465	8157.95	5.55079	1046.36	0.0133283	0.128263
↓	89.87	60.79	1440.33	1106.2	↓	420.39	8897.84
2462	54.16	87.91	1618.19	717.62	2462	475.02	7567.73	51.16	79.97	1509.19	724.59	4.24264	11.2289	154.149	9.85707	0.0829289	0.140413	0.10214	0.0136036	472.8	6819.57	3.13955	1058.06	0.00664034	0.15515
↓	48.16	72.03	1400.19	731.56	↓	470.58	6071.41
2463	58.35	33.38	389.68	793.11	2463	195.15	11718.9	57.155	34.305	392.785	863.09	1.68999	1.30815	4.39113	98.9667	0.0295685	0.0381329	0.0111795	0.114666	187.57	11397.4	10.7197	454.797	0.0571506	0.0399037
↓	55.96	35.23	395.89	933.07	↓	179.99	11075.8
2466	13.46	16.11	1665.29	1452.85	2466	219.7	8330.27	13.77	17.805	1656.72	1426.64	0.438406	2.39709	12.1269	37.0665	0.0318378	0.13463	0.00731984	0.0259817	262.725	7731.73	60.8465	846.463	0.231598	0.109479
↓	14.08	19.5	1648.14	1400.43	↓	305.75	7133.19
2467	11.91	12.75	1938.97	1609.15	2467	294.46	8500.14	10.19	12.535	1881.77	1531.87	2.43245	0.304056	80.893	109.297	0.238709	0.0242566	0.0429877	0.0713493	298.01	8469.65	5.02046	43.1194	0.0168466	0.00509105
↓	8.47	12.32	1824.57	1454.58	↓	301.56	8439.16
2468	8.47	30.81	956.39	452.04	2468	668.63	12370.6	9.255	30.725	965.31	458.075	1.11016	0.120208	12.6148	8.53478	0.119952	0.00391239	0.0130681	0.0186318	660.88	12086	10.9602	402.4	0.0165842	0.0332947
↓	10.04	30.64	974.23	464.11	↓	653.13	11801.5
2471	26.98	85.12	1489.42	340.51	2471	117.27	5203.5	24.075	84.65	1476	322.64	4.10829	0.66468	18.9787	25.272	0.170645	0.0078521	0.0128582	0.0783288	118.815	5822.98	2.18496	876.07	0.0183896	0.150451
↓	21.17	84.18	1462.58	304.77	↓	120.36	6442.45
2473	26.37	29.42	1168.99	428.53	2473	829.68	11300.3	27.59	34.795	1165.95	481.96	1.72534	7.6014	4.30628	75.5614	0.062535	0.218462	0.00369338	0.156779	814.525	11306.8	21.4324	9.22067	0.0263128	0.000815495
↓	28.81	40.17	1162.9	535.39	↓	799.37	11313.4
2474	12.53	46.67	839.52	419.25	2474	196.35	4090.78	15.775	49.805	829.03	432.225	4.58912	4.43356	14.8351	18.3494	0.290911	0.0890184	0.0178945	0.0424534	193.35	3864.43	4.24264	320.107	0.0219428	0.0828343
↓	19.02	52.94	818.54	445.2	↓	190.35	3638.08
2475	9.72	451.59	890.85	282.28	2475	515.28	3975.45	14.065	439.815	889.855	286.075	6.14476	16.6524	1.40714	5.36694	0.436883	0.0378622	0.00158132	0.0187606	514.83	4269.49	0.636396	415.835	0.00123613	0.097397
↓	18.41	428.04	888.86	289.87	↓	514.38	4563.53
2476	16.56	10.99	3024.73	1695.8	2476	105.71	6753.71	14.08	14.16	3244.4	1883.82	3.50725	4.48306	310.66	265.893	0.249094	0.3166	0.0957528	0.141146	104.17	6960.16	2.17789	291.971	0.0209071	0.0419489
↓	11.6	17.33	3464.07	2071.83	↓	102.63	7166.62
2478	16.87	138.53	1105.9	588.83	2478	810.1	15449.9	20.095	142.975	1097.8	593.76	4.56084	6.28618	11.4551	6.97207	0.226964	0.043967	0.0104346	0.0117422	857.02	15228.5	66.3549	313.05	0.0774251	0.0205568
↓	23.32	147.42	1089.7	598.69	↓	903.94	15007.2
2480	7.84	33.04	943.96	863.99	2480	155.08	10042.3	12.355	51.135	934.81	886.04	6.38517	25.5902	12.9401	31.1834	0.516809	0.500444	0.0138424	0.0351941	154.885	10279.4	0.275772	335.197	0.00178049	0.0326087
↓	16.87	69.23	925.66	908.09	↓	154.69	10516.4
2481	29.72	17.33	966.74	234.6	2481	149.19	4433.71	29.265	22.85	1006.86	280.38	0.643467	7.80646	56.7382	64.7427	0.0219876	0.341639	0.0563517	0.230911	142.155	4387.76	9.94899	64.9902	0.0699869	0.0148117
↓	28.81	28.37	1046.98	326.16	↓	135.12	4341.8
2484	48.46	38.21	1372.03	438.36	2484	187.16	4531.45	58.775	42.515	1376.42	423.355	14.5876	6.08819	6.2084	21.2203	0.248194	0.143201	0.00451054	0.0501241	205.25	4712.99	25.5831	256.736	0.124644	0.0544742
↓	69.09	46.82	1380.81	408.35	↓	223.34	4894.53
2414	16.89	19.14	942.7	149.88	2414	74.53	156.33	18.495	21.125	1046.62	140.37	2.26981	2.80721	146.972	13.4492	0.122726	0.132886	0.140425	0.0958123	84.42	174.375	13.9866	25.5195	0.165678	0.146348
↓	20.1	23.11	1150.55	130.86	↓	94.31	192.42
2488	651.33	78.5	1259.47	1002.89	2488	797.59	24986.6	591.27	56.355	1274.68	826.86	84.9377	31.3178	21.5102	248.944	0.143653	0.555723	0.016875	0.301072	851.305	25353.9	75.9645	519.448	0.089233	0.0204879
↓	531.21	34.21	1289.89	650.83	↓	905.02	25721.2
2490	20.69	28.04	843.07	399.84	2490	443.65	1632.95	20.395	28.935	819.19	373	0.417193	1.26572	33.7714	37.9575	0.0204557	0.0437436	0.0412254	0.101763	452.51	1673.88	12.5299	57.8767	0.0276898	0.0345765
↓	20.1	29.83	795.31	346.16	↓	461.37	1714.8
2491	151.03	107.03	1218.95	1020.59	2491	821.21	7742.97	151.54	107.245	1203.45	966.255	0.721249	0.304056	21.9132	76.8413	0.00475946	0.00283515	0.0182086	0.0795249	864.59	8431.11	61.3486	973.177	0.0709569	0.115427
↓	152.05	107.46	1187.96	911.92	↓	907.97	9119.25
2493	8.65	5.66	562.58	759.7	2493	154.81	5064.46	8.095	5.78	581.11	787.63	0.784889	0.169706	26.2054	39.499	0.0969597	0.0293608	0.0450954	0.0501492	152.785	5062.49	2.86378	2.79307	0.0187439	0.00055172
↓	7.54	5.9	599.64	815.56	↓	150.76	5060.51
2494	51.24	106.61	911.97	429.47	2494	1305.7	21081.3	53.44	104.31	958.235	489.75	3.11127	3.25269	65.4286	85.2488	0.0582199	0.0311829	0.0682803	0.174066	1289.87	21074.6	22.387	9.60251	0.017356	0.000455645
↓	55.64	102.01	1004.5	550.03	↓	1274.04	21067.8
2499	38.8	103.16	1763.45	615.17	2499	916.34	14466.6	36.65	101.07	1911.22	750.55	3.04056	2.95571	208.978	191.456	0.0829621	0.0292442	0.109343	0.255088	925.47	14771.3	12.9118	430.932	0.0139516	0.0291736
↓	34.5	98.98	2058.99	885.93	↓	934.6	15076
2500	39.41	37.98	1216.61	294.7	2500	441.44	1209.68	29.905	30.36	1294.38	260.595	13.4421	10.7763	109.99	48.2318	0.449493	0.354951	0.0849751	0.185083	441.44	1109.34	0	141.909	0	0.127923
↓	20.4	22.74	1372.16	226.49	↓	441.44	1008.99
2505	108.14	36.62	925	670.66	2505	233.55	8187.66	125.19	47.97	1158.22	639.265	24.1123	16.0513	329.816	44.3992	0.192606	0.334612	0.284762	0.0694536	231.89	6757.57	2.34759	2022.46	0.0101237	0.299288
↓	142.24	59.32	1391.43	607.87	↓	230.23	5327.47
2507	66.45	37.47	3015.18	2363.85	2507	293.1	8133.95	60.1	34.795	3024.44	2168.45	8.98026	3.78302	13.0956	276.33	0.149422	0.108723	0.00432993	0.127432	285.5	7790.15	10.748	486.214	0.0376463	0.0624139
↓	53.75	32.12	3033.7	1973.06	↓	277.9	7446.34
2516	96.61	160	1379.67	732.14	2516	258.99	41558.1	92.845	166.655	1342.64	758.465	5.32451	9.41159	52.3613	37.2292	0.0573484	0.0564735	0.0389986	0.0490849	271.605	43217	17.8403	2346.14	0.0656847	0.0542875
↓	89.08	173.31	1305.62	784.79	↓	284.22	44876
2517	53.12	75.79	1514.8	634.89	2517	152.38	3095.12	51.71	70.675	1540.17	619.475	1.99404	7.2337	35.8857	21.8001	0.038562	0.102352	0.0232997	0.0351913	150.36	3042.29	2.85671	74.7129	0.0189991	0.0245581
↓	50.3	65.56	1565.55	604.06	↓	148.34	2989.46
2519	165.31	39	1208.74	1586.2	2519	433.06	2785.82	172.49	34.59	1186.76	1525.78	10.1541	6.23668	31.0773	85.4468	0.0588675	0.180303	0.0261866	0.056002	453.885	2795.61	29.451	13.8522	0.0648865	0.00495498
↓	179.67	30.18	1164.79	1465.36	↓	474.71	2805.41
2520	56.28	49.59	1061.49	944.09	2520	371.46	4136.15	50.01	44.295	983.525	932.02	8.86712	7.48826	110.259	17.0696	0.177307	0.169054	0.112106	0.0183146	394.345	4306.86	32.3643	241.42	0.082071	0.0560549
↓	43.74	39	905.56	919.95	↓	417.23	4477.57
2533	400.64	236.25	391.26	321.42	2533	1209.14	30921.1	374.635	222.095	412.09	324.4	36.7766	20.0182	29.4581	4.21436	0.0981665	0.0901335	0.0714846	0.0129912	1230.03	39741.5	29.5429	12474	0.024018	0.313878
↓	348.63	207.94	432.92	327.38	↓	1250.92	48562
2534	61.98	35.59	949.02	317.97	2534	174.71	6418.07	59.6	33.94	988.505	311.685	3.36583	2.33345	55.8402	8.88833	0.0564736	0.0687523	0.0564896	0.028517	178.585	6294.77	5.48008	174.373	0.0306861	0.0277012
↓	57.22	32.29	1027.99	305.4	↓	182.46	6171.47
2535	2.25	7.08	552.69	555.38	2535	284.22	9325.66	2.76	7.08	549.105	551.13	0.721249	0	5.06996	6.01041	0.261322	0	0.00923313	0.0109056	290.775	10109.8	9.27017	1108.99	0.0318809	0.109694
↓	3.27	7.08	545.52	546.88	↓	297.33	10894
2536	72.22	58.85	1294.46	900.24	2536	311.35	1742.71	65.04	51.765	1235.15	910.26	10.1541	10.0197	83.877	14.1704	0.15612	0.193561	0.0679084	0.0155674	322.235	1883.64	15.3937	199.305	0.0477717	0.105808
↓	57.86	44.68	1175.84	920.28	↓	333.12	2024.57
2551	18.05	21.99	2097.45	191.83	2551	403.66	7082.13	19.52	16.64	2014.68	182.475	2.07889	7.56604	117.047	13.23	0.106501	0.45469	0.0580971	0.0725029	421.005	7332.68	24.5295	354.324	0.0582642	0.0483213
↓	20.99	11.29	1931.92	173.12	↓	438.35	7583.22
2555	79.97	8811.29	2118.57	83.07	2555	1248.83	35857.8	76.42	8855.28	2261.16	81.835	5.02046	62.2113	201.653	1.74655	0.0656956	0.00702533	0.0891811	0.0213424	1367.51	44925.8	167.846	12824.1	0.122738	0.285451
↓	72.87	8899.27	2403.75	80.6	↓	1486.2	53993.8
2558	17.18	31.94	354.8	617.71	2558	60.36	2066.1	12.36	24.765	345.91	571.92	6.81651	10.147	12.5724	64.7568	0.551498	0.409731	0.0363458	0.113227	66.26	2167.72	8.34386	143.712	0.125926	0.0662966
↓	7.54	17.59	337.02	526.13	↓	72.16	2269.34
2560	51.55	58.69	2193.46	1664.24	2560	183.69	8819.5	53.28	55.91	2166.25	1649.14	2.44659	3.93151	38.4808	21.3546	0.0459195	0.0703186	0.0177638	0.0129489	189.625	8789.2	8.39336	42.8436	0.0442629	0.00487457
↓	55.01	53.13	2139.04	1634.04	↓	195.56	8758.91
2561	27.84	19.72	1383.86	1135	2561	168.19	5210.7	24.415	16.55	1389.19	1111.42	4.84368	4.48306	7.53776	33.3472	0.19839	0.27088	0.00542601	0.0300041	168.395	5426.82	0.289914	305.633	0.00172163	0.056319
↓	20.99	13.38	1394.52	1087.84	↓	168.6	5642.93
2566	17.76	20.86	1740.81	998.48	2566	134.64	1185.24	16.17	19.125	1902.28	950.195	2.2486	2.45366	228.353	68.2853	0.13906	0.128296	0.120042	0.0718645	140.885	1153.59	8.83176	44.7669	0.0626878	0.0388068
↓	14.58	17.39	2063.75	901.91	↓	147.13	1121.93
2567	167.35	101.43	1765.8	1116.22	2567	376.66	7618	172.14	99.335	1856.72	991.45	6.77408	2.96278	128.58	176.451	0.0393522	0.0298261	0.0692513	0.177973	382.09	7741.05	7.67918	174.019	0.0200978	0.02248
↓	176.93	97.24	1947.64	866.68	↓	387.52	7864.1
2569	1.75	19.72	7961.38	1791.34	2569	157.64	9338.32	2.25	17.565	6889.41	1802.32	0.707107	3.04763	1515.99	15.5351	0.31427	0.173506	0.220047	0.0086195	165.97	9376.34	11.7804	53.7684	0.0709791	0.00573448
↓	2.75	15.41	5817.44	1813.31	↓	174.3	9414.36
2570	77.7	89.35	4905.52	1722.41	2570	350.73	3926.53	58.25	70.035	3838.45	1467.83	27.5065	27.3155	1509.07	360.038	0.472214	0.390027	0.393147	0.245286	351.595	3948.07	1.22329	30.4622	0.00347927	0.00771571
↓	38.8	50.72	2771.37	1213.24	↓	352.46	3969.61
2574	99.56	30	2920.44	1691.52	2574	569.4	9971.15	99.56	25.05	2615.54	1559.81	0	7.00036	431.194	186.266	0	0.279455	0.164858	0.119416	560.07	9654.74	13.1946	447.478	0.0235589	0.0463481
↓	99.56	20.1	2310.64	1428.1	↓	550.74	9338.32
2576	125.11	61.52	255.74	151.62	2576	1800.06	11670.5	108.4	58.125	260.52	149.36	23.6315	4.80126	6.75994	3.19612	0.218003	0.0826022	0.0259479	0.0213988	2117.32	14171.8	448.68	3537.39	0.211909	0.249607
↓	91.69	54.73	265.3	147.1	↓	2434.59	16673.1
2577	381.8	91.84	1693.21	717.92	2577	216.56	11901	371.87	86.07	1680.09	640.12	14.0431	8.16001	18.5545	110.026	0.0377636	0.0948067	0.0110437	0.171883	226.095	12642.3	13.4845	1048.3	0.059641	0.0829202
↓	361.94	80.3	1666.97	562.32	↓	235.63	13383.5
2589	54.07	67.72	836.95	1105.82	2589	503.33	10941.9	52.025	64.54	829.805	1110.67	2.89207	4.4972	10.1046	6.86601	0.0555899	0.0696808	0.012177	0.00618183	492.585	10315.9	15.1957	885.319	0.0308489	0.0858209
↓	49.98	61.36	822.66	1115.53	↓	481.84	9689.88
2592	147.65	63.54	1750.47	295.96	2592	648.64	17807.9	143.935	67.77	1565.07	295.96	5.2538	5.98212	262.195	0	0.0365012	0.088271	0.167529	0	651.2	17600.5	3.62039	293.322	0.00555956	0.0166656
↓	140.22	72	1379.67	295.96	↓	653.76	17393.1
2594	50.3	67.26	2369.65	432.9	2594	1311.53	13939.3	52.025	75.72	2522.78	452.26	2.43952	11.9642	216.559	27.3792	0.0468913	0.158006	0.0858412	0.0605386	1320.28	13921.9	12.3814	24.6002	0.00937785	0.00176702
↓	53.75	84.18	2675.91	471.62	↓	1329.04	13904.5
2595	23.65	37.81	2266.71	513.57	2595	313.48	3079.47	22.91	40.085	2197.12	529.44	1.04652	3.21734	98.4081	22.4436	0.0456795	0.0802628	0.0447895	0.0423911	331.675	3112.73	25.7316	47.0367	0.0775808	0.0151111
↓	22.17	42.36	2127.54	545.31	↓	349.87	3145.99
2596	2186.58	212.38	1117.86	1834.58	2596	2400.44	126837	2207.47	200.825	1087.28	1894.55	29.5429	16.3412	43.2396	84.8104	0.0133832	0.0813705	0.0397684	0.0447655	2394.25	123495	8.75398	4727.16	0.00365625	0.0382782
↓	2228.36	189.27	1056.71	1954.52	↓	2388.06	120152
2598	255.43	16.41	325.54	139.39	2598	124.6	10417.5	284.84	19.11	345.75	126.75	41.592	3.81838	28.5813	17.8757	0.146019	0.19981	0.0826645	0.141031	128.815	11144.8	5.96091	1028.57	0.046275	0.0922913
↓	314.25	21.81	365.96	114.11	↓	133.03	11872.1
2606	79.97	113.59	2232.34	766.21	2606	703.86	14410.3	80.62	110.025	2224.99	748.045	0.919239	5.04167	10.4015	25.6892	0.0114021	0.045823	0.00467488	0.0343418	662.805	14258.5	58.0605	214.727	0.0875982	0.0150596
↓	81.27	106.46	2217.63	729.88	↓	621.75	14106.6
2608	1.66	1	330.4	1078.12	2608	202	644.5	1.785	1	337.88	1167.55	0.176777	0	10.5783	126.466	0.0990346	0	0.0313079	0.108318	192.5	636.25	13.435	11.6673	0.0697924	0.0183375
↓	1.91	1	345.36	1256.97	↓	183	628
2610	0.65	122.72	6430.5	557.77	2610	1984	3093.5	0.9	118.775	5650.99	537.615	0.353553	5.57907	1102.39	28.5035	0.392837	0.0469718	0.195078	0.0530184	2019.25	3186.75	49.851	131.875	0.0246879	0.0413824
↓	1.15	114.83	4871.49	517.46	↓	2054.5	3280
2612	2.42	1	2522.44	1385.92	2612	369.5	501.5	2.55	1	2517.38	1484.1	0.183848	0	7.15592	138.847	0.0720972	0	0.00284261	0.0935567	368.75	492.5	1.06066	12.7279	0.00287637	0.0258435
↓	2.68	1	2512.32	1582.28	↓	368	483.5
2613	366.37	88.04	1318.39	3011.14	2613	477	6130.5	351.495	92.87	1325.6	3000.11	21.0364	6.83065	10.1894	15.5917	0.0598484	0.0735507	0.00768667	0.00519704	481.75	5853.5	6.71751	391.737	0.013944	0.0669236
↓	336.62	97.7	1332.8	2989.09	↓	486.5	5576.5
2615	36.5	35.55	2368.18	961.42	2615	443	1096.5	33.6	29.475	2594.53	893.57	4.10122	8.59135	320.114	95.9544	0.12206	0.291479	0.12338	0.107383	444	1112.25	1.41421	22.2739	0.00318517	0.020026
↓	30.7	23.4	2820.89	825.72	↓	445	1128
2616	45.38	183.28	1407.49	663.96	2616	682	1044.5	30.13	183.12	1483.33	605.305	21.5668	0.226274	107.254	82.9507	0.71579	0.00123566	0.0723062	0.13704	700.75	1064.75	26.5165	28.6378	0.0378402	0.0268963
↓	14.88	182.96	1559.17	546.65	↓	719.5	1085
2619	1.66	22.04	850.43	917.18	2619	95	660.5	1.915	21.465	870.635	1055.12	0.360624	0.813173	28.5742	195.077	0.188316	0.0378837	0.0328199	0.184886	96.25	669.5	1.76777	12.7279	0.0183664	0.0190111
↓	2.17	20.89	890.84	1193.06	↓	97.5	678.5
2621	706.61	397.07	1496.62	395.24	2621	5321	11471	717.58	392.79	1560.65	388.51	15.5139	6.05283	90.5521	9.51766	0.0216198	0.0154098	0.058022	0.0244978	5445.5	11837.5	176.07	518.309	0.032333	0.0437854
↓	728.55	388.51	1624.68	381.78	↓	5570	12204
2625	106.59	434.19	1908.04	1290.4	2625	2164	12767.5	115.3	443.13	1784.11	1315.88	12.3178	12.6431	175.263	36.0271	0.106833	0.0285313	0.0982358	0.0273788	2128.75	12587.5	49.851	254.558	0.023418	0.0202231
↓	124.01	452.07	1660.18	1341.35	↓	2093.5	12407.5
2628	69.18	67.4	1195.42	1431.1	2628	305.5	3930	71.015	72.435	1308.62	1435.03	2.59508	7.12057	160.089	5.56493	0.0365427	0.0983028	0.122334	0.00387791	308.25	4004.5	3.88909	105.359	0.0126167	0.0263101
↓	72.85	77.47	1421.82	1438.97	↓	311	4079
2631	523.22	6310.67	2529.89	976.69	2631	2215	12928	493.33	6328.01	2237.14	999.48	42.2708	24.5295	414.018	32.2299	0.0856847	0.00387634	0.185066	0.0322467	2223.5	12715.8	12.0208	300.167	0.00540626	0.0236059
↓	463.44	6345.36	1944.38	1022.27	↓	2232	12503.5
2632	11.11	6878.53	2545.11	488.21	2632	317.5	758	8.065	6816.25	2404.7	479.835	4.30628	88.0772	198.563	11.844	0.533947	0.0129217	0.0825726	0.0246836	307.25	687	14.4957	100.409	0.0471788	0.146156
↓	5.02	6753.97	2264.3	471.46	↓	297	616
2633	33.46	109.63	642.74	1186.51	2633	318	552	28.38	100.455	636.83	1170.9	7.1842	12.9754	8.358	22.0688	0.253143	0.129166	0.0131244	0.0188476	321.5	554.5	4.94975	3.53553	0.0153958	0.00637608
↓	23.3	91.28	630.92	1155.3	↓	325	557
2634	180.13	127.14	1752.22	742.21	2634	1436	4656	161.25	115.065	1804.53	740.645	26.7004	17.0766	73.9704	2.21324	0.165584	0.148409	0.0409916	0.00298827	1449	4525	18.3848	185.262	0.0126879	0.0409419
↓	142.37	102.99	1856.83	739.08	↓	1462	4394
2635	59.63	65.51	1260.21	1064.48	2635	561	2232.5	53.895	63.605	1237.01	1081.72	8.11051	2.69408	32.8168	24.3881	0.150487	0.0423564	0.0265293	0.0225456	561	2156.25	0	107.834	0	0.0500099
↓	48.16	61.7	1213.8	1098.97	↓	561	2080
2636	20.02	82.97	1670.42	822.91	2636	193	1320.5	20.705	82.42	1820.34	868.985	0.968736	0.777817	212.019	65.1599	0.0467876	0.00943724	0.116472	0.0749839	199.75	1285.25	9.54594	49.851	0.0477894	0.038787
↓	21.39	81.87	1970.26	915.06	↓	206.5	1250
2639	2.68	287.71	905.57	595.94	2639	670	506.5	2.425	276.54	898.87	607.045	0.360624	15.7968	9.47523	15.7048	0.148711	0.0571229	0.0105413	0.025871	630	473.25	56.5685	47.0226	0.0897913	0.099361
↓	2.17	265.37	892.17	618.15	↓	590	440
2640	26.31	57.07	2948.26	1203.98	2640	416	835	24.12	48.7	2780.76	1083.59	3.09713	11.837	236.888	170.264	0.128405	0.243059	0.0851883	0.15713	419	855	4.24264	28.2843	0.0101256	0.033081
↓	21.93	40.33	2613.25	963.19	↓	422	875
2645	215.21	142.93	1978.98	390.64	2645	2000.5	5366	204.615	134.19	1794.15	383.19	14.9836	12.3602	261.382	10.5359	0.0732282	0.0921099	0.145685	0.0274952	1809.25	4995.75	270.468	523.613	0.149492	0.104812
↓	194.02	125.45	1609.33	375.74	↓	1618	4625.5
2650	9.51	114.14	1477.06	807.16	2650	547	1740	8.58	126.03	1501.98	809.085	1.31522	16.815	35.2422	2.72236	0.153289	0.133421	0.0234638	0.00336474	548.25	1817.25	1.76777	109.248	0.00322438	0.0601172
↓	7.65	137.92	1526.9	811.01	↓	549.5	1894.5
2652	0.65	13.78	1291.01	378.58	2652	443.5	211	0.325	13.035	1257.96	373.6	0.459619	1.05359	46.7398	7.04278	1.41421	0.0808277	0.0371552	0.0188511	422	212	30.4056	1.41421	0.0720512	0.00667082
↓	0	12.29	1224.91	368.62	↓	400.5	213
2654	42.04	37.22	1801.24	506.32	2654	460	2671	36.785	33.94	1974.22	519.885	7.43169	4.63862	244.631	19.1838	0.202031	0.136671	0.123913	0.0369001	471.25	2656	15.9099	21.2132	0.0337611	0.0079869
↓	31.53	30.66	2147.2	533.45	↓	482.5	2641
2655	11.38	0	2180.04	949.01	2655	149	179	10.31	0	2167.44	1073.03	1.51321	0	17.812	175.398	0.146771		0.00821798	0.16346	138	173	15.5563	8.48528	0.112727	0.0490479
↓	9.24	0	2154.85	1197.06	↓	127	167
2656	62.43	41.56	936.93	1873.58	2656	860.5	4960.5	58.23	34.26	933.42	1869.03	5.9397	10.3238	4.96389	6.4276	0.102004	0.301336	0.00531796	0.00343899	841.75	5140.5	26.5165	254.558	0.0315016	0.0495202
↓	54.03	26.96	929.91	1864.49	↓	823	5320.5
2659	61.59	5595.97	3691.19	612.6	2659	6526	11319	59.07	5559.36	3834.02	604.62	3.56382	51.7673	201.992	11.2854	0.0603321	0.00931173	0.0526842	0.0186653	6692	11712.5	234.759	556.493	0.0350806	0.0475127
↓	56.55	5522.76	3976.85	596.64	↓	6858	12106
2660	10.85	11.27	1790.96	1598.7	2660	82	245	11.115	9.435	1790.56	1635.57	0.374767	2.59508	0.572756	52.135	0.0337172	0.275048	0.000319877	0.0318758	80.75	241.25	1.76777	5.3033	0.0218919	0.0219826
↓	11.38	7.6	1790.15	1672.43	↓	79.5	237.5
2662	8.45	10.25	1260.56	1279.37	2662	509.5	4243	8.185	10.25	1279.56	1279.73	0.374767	0	26.8701	0.516188	0.045787	0	0.0209995	0.000403355	519.5	4200.5	14.1421	60.1041	0.0272226	0.0143088
↓	7.92	10.25	1298.56	1280.1	↓	529.5	4158
2664	10.58	13.53	2724.57	1083.51	2664	502	330.5	11.92	15.82	2682.13	1111.99	1.89505	3.23855	60.0192	40.2697	0.15898	0.204712	0.0223774	0.0362143	507.75	350.25	8.13173	27.9307	0.0160152	0.0797451
↓	13.26	18.11	2639.69	1140.46	↓	513.5	370
2668	5.8	13.78	1634.11	794.91	2668	1028	1486	5.8	15.59	1635	752.2	0	2.55973	1.25865	60.4011	0	0.16419	0.000769817	0.0802992	970.75	1494	80.9637	11.3137	0.0834033	0.00757276
↓	5.8	17.4	1635.89	709.49	↓	913.5	1502
2670	7.92	261.77	1937.97	1682.08	2670	104	88.5	4.285	240.82	1924.4	1503.94	5.14067	29.6278	19.1909	251.921	1.19969	0.123029	0.0099724	0.167507	100.75	85.25	4.59619	4.59619	0.0456198	0.0539143
↓	0.65	219.87	1910.83	1325.81	↓	97.5	82
2672	53.47	47.02	1421.56	1363.6	2672	442	1431	53.47	48.915	1426.3	1415.55	0	2.67993	6.71044	73.4684	0	0.0547876	0.00470477	0.051901	467.75	1514.75	36.416	118.44	0.0778536	0.0781914
↓	53.47	50.81	1431.05	1467.5	↓	493.5	1598.5
2678	218.11	57.07	2164.96	985.93	2678	601	2032.5	220.585	60.055	2093.91	947.67	3.50018	4.22143	100.48	54.1078	0.0158677	0.0702927	0.0479867	0.0570956	591.75	2092.75	13.0815	85.2064	0.0221064	0.040715
↓	223.06	63.04	2022.86	909.41	↓	582.5	2153
2688	1.15	24.96	321.38	668.82	2688	2714	1159	1.025	23.155	326.94	673.685	0.176777	2.55266	7.86303	6.88015	0.172465	0.110242	0.0240504	0.0102127	2735.5	1182.5	30.4056	33.234	0.0111152	0.0281049
↓	0.9	21.35	332.5	678.55	↓	2757	1206
2691	88.4	36.18	1116.8	837.99	2691	429	1580	79.92	28.075	1204.09	810.51	11.9925	11.4622	123.44	38.8626	0.150057	0.408271	0.102517	0.0479483	443.5	1560	20.5061	28.2843	0.046237	0.0181309
↓	71.44	19.97	1291.37	783.03	↓	458	1540
2694	6.33	180.41	797.55	44.85	2694	1506.5	1224.5	7.255	196.805	786.315	51.51	1.30815	23.186	15.8887	9.41866	0.18031	0.117812	0.0202065	0.182851	1473	1257.75	47.3762	47.0226	0.032163	0.0373863
↓	8.18	213.2	775.08	58.17	↓	1439.5	1291
2695	116.29	20.89	1648.21	969.23	2695	115	1487	111.44	25.34	1625.93	929.095	6.85894	6.29325	31.5016	56.7595	0.0615482	0.248352	0.0193745	0.0610911	112.75	1445.5	3.18198	58.6899	0.0282216	0.0406018
↓	106.59	29.79	1603.66	888.96	↓	110.5	1404
2701	40.65	54.93	1695.86	483.32	2701	766	1895	41.625	53.265	1623.01	480.88	1.37886	2.35467	103.018	3.45068	0.0331257	0.0442066	0.0634735	0.00717576	783	1938.25	24.0416	61.1647	0.0307045	0.0315567
↓	42.6	51.6	1550.17	478.44	↓	800	1981.5
2702	65.24	170.44	866.1	553.95	2702	634	4679.5	64.96	173.66	830.185	495.9	0.39598	4.55377	50.7915	82.0951	0.00609575	0.0262223	0.0611809	0.165548	602.25	4494	44.9013	262.337	0.0745559	0.0583749
↓	64.68	176.88	794.27	437.85	↓	570.5	4308.5
2711	14.88	24.02	1536.02	598.11	2711	106.17	2119.43	13.26	22.495	1547.05	578.205	2.29103	2.15668	15.5917	28.1499	0.172777	0.0958736	0.0100784	0.048685	107.975	2154.03	2.55266	48.9389	0.0236412	0.0227196
↓	11.64	20.97	1558.07	558.3	↓	109.78	2188.64
2713	16.66	86.99	2062.42	535.2	2713	1052.5	4831.95	19.915	80.995	2001.61	518.245	4.60327	8.47821	86.0054	23.978	0.231146	0.104676	0.0429682	0.0462677	1032.35	4723.12	28.5035	153.909	0.0276104	0.0325863
↓	23.17	75	1940.79	501.29	↓	1012.19	4614.29
2715	48.87	98.67	1422.23	842.33	2715	355.48	5362.83	44.06	89.03	1434.71	800.265	6.80237	13.633	17.6494	59.4889	0.154389	0.153128	0.0123017	0.0743365	353.595	5294.8	2.66579	96.216	0.00753911	0.0181718
↓	39.25	79.39	1447.19	758.2	↓	351.71	5226.76
2717	29.34	206.6	454.69	152.07	2717	2080.6	12691.6	27.855	181.71	442.78	141.905	2.10011	35.1998	16.8433	14.3755	0.0753943	0.193714	0.0380398	0.101304	2089.26	11752.4	12.2471	1328.27	0.00586193	0.113021
↓	26.37	156.82	430.87	131.74	↓	2097.92	10813.2
2721	13.13	108.19	516.83	1336.76	2721	568.44	4837.02	12.88	108.68	513.66	1382.88	0.353553	0.692965	4.48306	65.2306	0.0274498	0.00637619	0.00872767	0.0471699	602.62	5014.9	48.3378	251.56	0.0802128	0.0501626
↓	12.63	109.17	510.49	1429.01	↓	636.8	5192.78
2723	6.83	16.2	1588.49	749.31	2723	96.25	463.85	6.14	17.83	1719.58	759.79	0.975807	2.30517	185.389	14.821	0.158926	0.129286	0.107811	0.0195067	94.22	436.41	2.87085	38.806	0.0304697	0.088921
↓	5.45	19.46	1850.67	770.27	↓	92.19	408.97
2729	17.18	31.74	2484.56	735.98	2729	825.62	8805.47	16.41	30.96	2407.21	731.225	1.08894	1.10309	109.389	6.72459	0.0663586	0.0356294	0.0454424	0.00919633	763.62	8414.72	87.6812	552.597	0.114823	0.0656702
↓	15.64	30.18	2329.86	726.47	↓	701.62	8023.98
2730	45.45	102.72	1340.86	992.23	2730	389.99	92534.3	47.445	108.55	1277.48	921.28	2.82136	8.24487	89.6329	100.338	0.0594658	0.0759545	0.0701638	0.108912	396.885	91359.3	9.751	1661.66	0.0245688	0.0181882
↓	49.44	114.38	1214.1	850.33	↓	403.78	90184.3
2733	265.17	680.03	1911.78	342.51	2733	596.75	70270.8	259.735	690.865	1841.13	315.275	7.68625	15.323	99.9142	38.5161	0.0295927	0.0221794	0.0542679	0.122167	553.33	66544.4	61.4052	5269.97	0.110974	0.0791948
↓	254.3	701.7	1770.48	288.04	↓	509.91	62818
2734	19.5	3.51	1063.94	360.57	2734	69.09	8983.97	20.155	2.68	1062.83	345.755	0.92631	1.1738	1.57685	20.9516	0.0459593	0.437984	0.00148364	0.0605966	67.5	8936.15	2.2486	67.6206	0.0333126	0.00756708
↓	20.81	1.85	1061.71	330.94	↓	65.91	8888.34
2735	15.9	2.84	1865.33	920.68	2735	71.37	3539.91	17.31	3.515	1758.84	933.755	1.99404	0.954594	150.607	18.4908	0.115196	0.271577	0.0856287	0.0198027	72.05	3412.84	0.961665	179.704	0.0133472	0.0526553
↓	18.72	4.19	1652.34	946.83	↓	72.73	3285.77
2736	31.24	25.29	1025.81	347.45	2736	910.06	2114.48	29.75	23.13	974.13	340.355	2.10718	3.0547	73.0866	10.0338	0.0708295	0.132067	0.0750275	0.0294805	928.76	2112.84	26.4458	2.32638	0.0284743	0.00110107
↓	28.26	20.97	922.45	333.26	↓	947.46	2111.19
2739	20.28	14.84	1471.57	1674.36	2739	216.07	3226.07	18.09	13.795	1469.8	1856.84	3.09713	1.47785	2.49609	258.073	0.171207	0.10713	0.00169824	0.138985	219.95	3419.6	5.48715	273.686	0.0249473	0.0800345
↓	15.9	12.75	1468.04	2039.33	↓	223.83	3613.12
2740	78.21	29.15	1805.64	947.16	2740	270.19	3012.37	81.525	27.285	1855.21	866.51	4.68812	2.63751	70.1026	114.056	0.0575053	0.0966651	0.0377869	0.131627	264.89	2712.6	7.49533	423.946	0.028296	0.156288
↓	84.84	25.42	1904.78	785.86	↓	259.59	2412.82
2745	228	40.9	1765.68	647.38	2745	1060.71	20414.7	214.68	44.415	1718.5	651.96	18.8373	4.97096	66.7226	6.4771	0.0877461	0.111921	0.0388261	0.00993481	993.65	20627.5	94.8372	300.952	0.0954432	0.0145898
↓	201.36	47.93	1671.32	656.54	↓	926.59	20840.3
2746	9.68	3.06	1115.87	765.19	2746	261.89	4065.32	10.29	3.005	1091.21	703.125	0.86267	0.0777817	34.8674	87.7732	0.0838358	0.0258841	0.0319529	0.124833	254.075	3875.02	11.0521	269.125	0.0434993	0.0694512
↓	10.9	2.95	1066.56	641.06	↓	246.26	3684.72
2747	21.33	24.27	2082.85	1659.7	2747	412.36	3495.02	22.12	29.825	2046.75	1699.76	1.11723	7.85596	51.0531	56.6534	0.0505076	0.263402	0.0249435	0.0333302	408.07	3450.98	6.06698	62.2749	0.0148675	0.0180455
↓	22.91	35.38	2010.65	1739.82	↓	403.78	3406.95
2751	356.84	30.7	967.63	1271.66	2751	575.87	1751.94	446.045	34.09	943.24	1397.26	126.155	4.79418	34.4927	177.632	0.28283	0.140633	0.0365683	0.127129	591.05	1791.5	21.4678	55.9463	0.0363214	0.0312287
↓	535.25	37.48	918.85	1522.87	↓	606.23	1831.06
2753	70.45	27.09	950.66	1375.02	2753	485.56	10908.3	67.79	29.155	922.86	1447.37	3.76181	2.92035	39.3151	102.318	0.0554921	0.100166	0.0426014	0.0706926	489.69	11437.1	5.8407	747.765	0.0119273	0.0653809
↓	65.13	31.22	895.06	1519.72	↓	493.82	11965.8
2755	62.77	464.18	679.42	791.59	2755	608.73	7328.12	62.625	423.875	652.74	728.965	0.205061	56.9999	37.7312	88.5651	0.00327443	0.134473	0.0578044	0.121494	663.86	7538.69	77.9656	297.791	0.117443	0.0395017
↓	62.48	383.57	626.06	666.34	↓	718.99	7749.26
2756	8.25	9.95	1852.8	786.81	2756	232.51	5230.16	8.01	9.29	2103.91	833.795	0.339411	0.933381	355.116	66.4468	0.0423734	0.100472	0.168789	0.079692	255.275	5444.94	32.1946	303.752	0.126117	0.055786
↓	7.77	8.63	2355.01	880.78	↓	278.04	5659.73
2757	29.88	10.8	1227.02	735.35	2757	471.98	4631.14	28.53	9.3	1285.1	817.545	1.90919	2.12132	82.1305	116.241	0.0669186	0.228099	0.06391	0.142183	485.82	4871.23	19.5727	339.531	0.040288	0.0697015
↓	27.18	7.8	1343.17	899.74	↓	499.66	5111.31
2762	25.03	21.22	1050.3	600	2762	226.57	3254.26	28.685	21.6	1039.39	581.995	5.16895	0.537401	15.4291	25.4629	0.180197	0.0248797	0.0148444	0.0437511	224.285	3229.39	3.23148	35.1786	0.0144079	0.0108933
↓	32.34	21.98	1028.48	563.99	↓	222	3204.51
2764	65.42	26.06	1830	476.5	2764	294.71	24922.4	95.22	22.505	1844.03	437.56	42.1436	5.02753	19.8414	55.0695	0.442592	0.223396	0.0107598	0.125856	303.08	24278.2	11.837	910.973	0.0390556	0.0375222
↓	125.02	18.95	1858.06	398.62	↓	311.45	23634.1
2769	21.07	153.23	1323.3	2463.55	2769	224.28	8841.49	24.53	173.635	1305.7	2240.14	4.89318	28.857	24.8831	315.949	0.199477	0.166194	0.0190572	0.14104	225.195	8678.02	1.29401	231.181	0.00574616	0.0266399
↓	27.99	194.04	1288.11	2016.73	↓	226.11	8514.55
2773	20.81	25.16	1597.13	682.78	2773	715.41	1402.06	20.285	22.31	1590.9	665.235	0.742462	4.03051	8.81055	24.8124	0.0366015	0.180659	0.00553809	0.0372987	716.945	1432.62	2.17082	43.2254	0.00302787	0.0301722
↓	19.76	19.46	1584.67	647.69	↓	718.48	1463.19
2776	178.99	104.96	2413.75	529.51	2776	375.77	39088.9	161.21	99.79	2298.71	538.685	25.1447	7.31148	162.691	12.9754	0.155975	0.0732687	0.070775	0.0240872	381.22	40682	7.70746	2253	0.0202179	0.0553808
↓	143.43	94.62	2183.67	547.86	↓	386.67	42275.2
2778	304.95	44.34	393.32	889.78	2778	242.13	4281.43	217.83	36.1	390.375	935.645	123.206	11.6531	4.16486	64.8629	0.565608	0.322801	0.0106689	0.0693243	243.05	4372.12	1.30108	128.255	0.00535312	0.0293347
↓	130.71	27.86	387.43	981.51	↓	243.97	4462.81
2779	23.7	22.74	702.21	424.07	2779	98.06	800.35	27.06	25.04	728.075	433.69	4.75176	3.25269	36.5786	13.6047	0.175601	0.1299	0.0502402	0.0313697	93.32	867.23	6.70337	94.5826	0.0718321	0.109063
↓	30.42	27.34	753.94	443.31	↓	88.58	934.11
2780	29.34	49.66	1134.48	2697.06	2780	106.62	3759.71	31.66	52.075	1191.05	2802.64	3.28098	3.41533	80.0021	149.306	0.103632	0.0655847	0.0671694	0.0532733	111.35	3747.2	6.68923	17.6847	0.0600739	0.00471945
↓	33.98	54.49	1247.62	2908.21	↓	116.08	3734.7
2781	7.3	1.96	1529.84	574.1	2781	539.81	14025.7	7.775	2.125	1499.44	592.58	0.671751	0.233345	42.985	26.1347	0.0863989	0.10981	0.0286673	0.0441032	539.32	13535.6	0.692965	693.127	0.00128489	0.0512078
↓	8.25	2.29	1469.05	611.06	↓	538.83	13045.5
2782	93.66	143.91	638.94	557.03	2782	676.19	21139.2	92.59	150.08	627.18	578.99	1.51321	8.7257	16.6312	31.0561	0.0163431	0.0581403	0.0265173	0.0536385	676.445	22219.1	0.360624	1527.14	0.000533117	0.068731
↓	91.52	156.25	615.42	600.95	↓	676.7	23298.9
2791	26.37	25.55	1444.83	1079.51	2791	238.46	3663.07	21.775	20.69	1586.64	1046.12	6.49831	6.87308	200.557	47.2135	0.29843	0.332193	0.126403	0.0451318	248.105	3805.68	13.6401	201.681	0.0549771	0.0529947
↓	17.18	15.83	1728.46	1012.74	↓	257.75	3948.29
2972	7.77	11.89	1325.58	597.16	2972	529.5	2223.24	7.535	11.89	1390.61	614.055	0.33234	0	91.9663	23.8931	0.0441062	0	0.0661338	0.0389104	534.165	2152.39	6.59731	100.204	0.0123507	0.0465549
↓	7.3	11.89	1455.64	630.95	↓	538.83	2081.53
2798	142.15	106.36	873.45	654.33	2798	784.97	11673.5	121.895	96.95	878.575	648.17	28.6449	13.3077	7.24784	8.71156	0.234996	0.137264	0.00824955	0.0134402	787.305	11609.3	3.30219	90.9198	0.00419429	0.00783166
↓	101.64	87.54	883.7	642.01	↓	789.64	11545
2799	12.13	6.15	1798.98	1118.73	2799	97.16	672.6	12.13	6.15	1798.98	1118.73									96.03	681.87	1.59806	13.1098	0.0166413	0.0192262
↓					↓	94.9	691.14
2803	26.64	52.07	1988.85	829.86	2803	371.52	3173.02	32.11	52.07	2013.79	742.725	7.73575	0	35.2705	123.227	0.240914	0	0.0175145	0.165913	371.52	3184.62	0	16.4119	0	0.00515349
↓	37.58	52.07	2038.73	655.59	↓	371.52	3196.23
2804	15.64	4.65	828.4	691.95	2804	59.51	306.89	15.895	5.635	822.875	638.395	0.360624	1.393	7.81353	75.7382	0.0226879	0.247205	0.0094954	0.118638	62.48	337.245	4.20021	42.9285	0.0672249	0.127292
↓	16.15	6.62	817.35	584.84	↓	65.45	367.6
2810	185.64	30.66	851.33	646.07	2810	296.2	54018	185.195	28.315	836.33	625.705	0.629325	3.31633	21.2132	28.8005	0.00339818	0.117123	0.0253646	0.0460288	288.39	55027.2	11.045	1427.27	0.0382989	0.0259376
↓	184.75	25.97	821.33	605.34	↓	280.58	56036.4
2811	31.33	7.99	2011.22	426.11	2811	310.13	6473.93	27.485	7.63	1964.2	436.32	5.43765	0.509117	66.5034	14.4391	0.197841	0.0667257	0.0338578	0.033093	310.35	6273.51	0.311127	283.437	0.0010025	0.0451799
↓	23.64	7.27	1917.17	446.53	↓	310.57	6073.09
2813	29.62	11.17	2325.96	2695.17	2813	263.75	7096.55	29.405	11.935	2382.93	2629.78	0.304056	1.08187	80.5607	92.4684	0.0103403	0.0906471	0.0338075	0.0351619	273.9	7181.18	14.3543	119.678	0.052407	0.0166655
↓	29.19	12.7	2439.89	2564.4	↓	284.05	7265.8
2816	27.05	30.51	5684.74	627.57	2816	386.31	7481.95	27.05	33.61	5953.03	654.995	0	4.38406	379.419	38.7848	0	0.130439	0.0637355	0.0592139	362.89	6815.3	33.1209	942.793	0.0912698	0.138335
↓	27.05	36.71	6221.32	682.42	↓	339.47	6148.64
2817	46.39	14.88	2562.12	798.8	2817	206.11	2581.16	46.82	11.615	2421.2	746.61	0.608112	4.61741	199.284	73.8078	0.0129883	0.397538	0.0823077	0.0988572	207.38	2636.65	1.79605	78.4747	0.00866068	0.029763
↓	47.25	8.35	2280.29	694.42	↓	208.65	2692.14
2818	57.2	48.56	1848.7	675.64	2818	235.87	5027.05	61.535	55.03	1836.4	670.1	6.13062	9.14996	17.3948	7.83474	0.0996281	0.166272	0.00947224	0.0116919	240.575	5007.83	6.65387	27.1883	0.0276582	0.00542915
↓	65.87	61.5	1824.1	664.56	↓	245.28	4988.6
2824	13.45	105.79	1397.42	532.42	2824	89.28	3033.71	10.715	98.695	1339.98	521.33	3.86787	10.0338	81.2324	15.6836	0.360978	0.101665	0.0606221	0.0300839	101.595	3400.89	17.416	519.264	0.171426	0.152685
↓	7.98	91.6	1282.54	510.24	↓	113.91	3768.06
2828	37.34	124.15	1537.52	397.14	2828	256.43	5763.16	39.065	130.79	1540.59	385.915	2.43952	9.39038	4.33456	15.8745	0.0624477	0.0717974	0.00281358	0.0411348	262.675	5990.2	8.83176	321.083	0.0336224	0.0536014
↓	40.79	137.43	1543.65	374.69	↓	268.92	6217.24
2830	162.24	65.68	1102.37	485.75	2830	2097.05	43230.7	161.8	65.41	1089.89	474.705	0.622254	0.381838	17.6494	15.62	0.00384582	0.0058376	0.0161937	0.0329046	2046.84	43604.3	71.0147	528.258	0.0346949	0.0121148
↓	161.36	65.14	1077.41	463.66	↓	1996.62	43977.8
2838	32.19	132.09	2111.77	550.79	2838	577.14	12680.3	31.975	143.75	2160.59	558.245	0.304056	16.4897	69.0348	10.543	0.00950918	0.114711	0.0319519	0.0188859	580.375	13228.8	4.57498	775.64	0.0078828	0.0586327
↓	31.76	155.41	2209.4	565.7	↓	583.61	13777.2
2841	34.34	17.5	1989.91	895.9	2841	109.44	2692.14	34.98	17.175	2057.11	883.655	0.905097	0.459619	95.0352	17.317	0.0258747	0.026761	0.0461984	0.0195971	114.525	2627.38	7.19128	91.5845	0.0627922	0.0348577
↓	35.62	16.85	2124.31	871.41	↓	119.61	2562.62
2842	39.06	23.51	2204.1	666.4	2842	178.33	6480.76	37.77	26.41	2096.82	682.41	1.82434	4.10122	151.717	22.6416	0.0483012	0.15529	0.0723557	0.0331788	184.84	6426.06	9.20653	77.3575	0.0498081	0.0120381
↓	36.48	29.31	1989.54	698.42	↓	191.35	6371.36
2843	73.26	31.71	2606.59	1547.93	2843	191.77	6518.33	78.92	34.285	2625.35	1603.1	8.00445	3.6416	26.5306	78.0151	0.101425	0.106216	0.0101056	0.0486653	194.085	6729.42	3.2739	298.526	0.0168684	0.0443614
↓	84.58	36.86	2644.11	1658.26	↓	196.4	6940.51
2844	94.62	732.98	2320.1	812.99	2844	426.48	16179.2	92.435	703.06	2399.66	802.81	3.09006	42.3133	112.522	14.3967	0.0334295	0.0601844	0.0468907	0.0179329	422.675	15906.2	5.38108	386.109	0.012731	0.0242741
↓	90.25	673.14	2479.23	792.63	↓	418.87	15633.2
2845	13.45	2.17	1273.75	1333.54	2845	37.91	579.05	11.345	1.48	1272.7	1342.27	2.97692	0.975807	1.47785	12.3461	0.262399	0.659329	0.00116119	0.00919791	37.91	536.445	0	60.2526	0	0.112318
↓	9.24	0.79	1271.66	1351	↓	37.91	493.84
2846	215.29	99.24	1791.62	626.33	2846	3505.73	26699.4	217.065	100.25	1810.29	650.37	2.51023	1.42836	26.4034	33.9977	0.0115644	0.0142479	0.0145852	0.0522744	3634.88	27463.2	182.646	1080.12	0.0502481	0.0393298
↓	218.84	101.26	1828.96	674.41	↓	3764.03	28226.9
2848	15.98	20.22	2619.37	1007.59	2848	83.28	1505.48	17.89	21.4	2734.66	976.47	2.70115	1.66877	163.045	44.0103	0.150986	0.07798	0.0596216	0.0450708	78.51	1522.96	6.7458	24.7205	0.0859228	0.0162318
↓	19.8	22.58	2849.95	945.35	↓	73.74	1540.44
2851	71.52	34.37	1081.85	1051.95	2851	223.5	7660.52	74.13	34.955	1003.2	1043.6	3.6911	0.827315	111.221	11.8087	0.0497922	0.023668	0.110866	0.0113153	249.665	8802.8	37.0029	1615.42	0.14821	0.183512
↓	76.74	35.54	924.56	1035.25	↓	275.83	9945.07
2852	240.57	86.59	2462	1611.1	2852	337.71	8247.59	226.825	78.47	2302.95	1510.05	19.4384	11.4834	224.931	142.899	0.0856976	0.146341	0.0976707	0.0946318	324.14	8006.19	19.1909	341.384	0.0592055	0.04264
↓	213.08	70.35	2143.9	1409.01	↓	310.57	7764.8
2858	11.34	108.93	1526.65	453.2	2858	252.57	11763.1	10.92	107.425	1496.47	438.055	0.59397	2.12839	42.6739	21.4183	0.0543928	0.0198128	0.0285163	0.048894	262.04	12049.3	13.3926	404.727	0.051109	0.0335893
↓	10.5	105.92	1466.3	422.91	↓	271.51	12335.5
2859	227.7	19.74	2070.87	361.24	2859	65.45	3921.91	246.135	21	2271.52	395.275	26.071	1.78191	283.769	48.1328	0.105922	0.0848528	0.124924	0.12177	68.01	3866.48	3.62039	78.3899	0.0532332	0.0202742
↓	264.57	22.26	2472.18	429.31	↓	70.57	3811.05
2862	179.89	66.21	3140.01	826.26	2862	479.22	23246.7	168.86	62.63	2869.15	772.19	15.5988	5.06288	383.054	76.4665	0.092377	0.080838	0.133508	0.0990255	490.125	23826.2	15.422	819.551	0.0314654	0.0343971
↓	157.83	59.05	2598.29	718.12	↓	501.03	24405.7
2863	260.57	39.32	259.58	588.02	2863	1664.4	9839.78	257.235	40.185	240.955	596.37	4.7164	1.22329	26.3397	11.8087	0.018335	0.0304416	0.109314	0.0198009	1565.32	9491.35	140.12	492.747	0.0895154	0.0519154
↓	253.9	41.05	222.33	604.72	↓	1466.24	9142.93
2864	74.56	71.28	2827.22	770.76	2864	209.07	9417.58	77.175	72.205	3071.38	812.575	3.69817	1.30815	345.294	59.1353	0.0479193	0.0181171	0.112423	0.0727752	203.79	9283.56	7.46705	189.526	0.0366409	0.0204152
↓	79.79	73.13	3315.54	854.39	↓	198.51	9149.55
2865	58.06	30.81	2007.02	768.91	2865	1046.54	9839.78	61.095	32.44	1915.99	795.425	4.29214	2.30517	128.729	37.4979	0.0702535	0.0710594	0.0671864	0.0471419	1028.43	9661.72	25.6114	251.815	0.0249034	0.0260632
↓	64.13	34.07	1824.97	821.94	↓	1010.32	9483.66
2867	0.15	134.52	678.37	914.22	2867	788.33	10280	0.075	125.765	655.58	931.03	0.106066	12.3814	32.2299	23.7729	1.41421	0.098449	0.0491625	0.025534	766.385	10851.2	31.0349	807.756	0.0404952	0.0744392
↓	0	117.01	632.79	947.84	↓	744.44	11422.4
2871	196.25	324.53	2417.32	497.7	2871	1231.99	12593.4	199.125	309	2313.68	527.975	4.06586	21.9627	146.569	42.8153	0.0204187	0.0710768	0.0633489	0.0810935	1283.89	12615.9	73.3977	31.8834	0.0571682	0.00252724
↓	202	293.47	2210.04	558.25	↓	1335.79	12638.5
2883	88.94	72.87	2026.59	423.87	2883	548.59	30401.5	86.98	78.565	1979.01	439.805	2.77186	8.05395	67.2883	22.5355	0.0318678	0.102513	0.034001	0.0512397	539.875	31302.9	12.3249	1274.64	0.0228291	0.0407198
↓	85.02	84.26	1931.43	455.74	↓	531.16	32204.2
2888	465.77	24.28	1593.08	548.3	2888	551.8	9146.24	371.62	22.405	1128.55	521.43	133.148	2.65165	656.945	37.9999	0.358291	0.118351	0.582114	0.0728764	596.99	9182.67	63.9083	51.5269	0.107051	0.00561131
↓	277.47	20.53	664.02	494.56	↓	642.18	9219.11
2892	115.19	76.3	703.69	574.39	2892	803.66	23448.8	115.845	79.37	734.83	542.94	0.92631	4.34164	44.0386	44.477	0.00799611	0.0547012	0.0599303	0.0819188	798.625	25031.5	7.12057	2238.37	0.00891603	0.089422
↓	116.5	82.44	765.97	511.49	↓	793.59	26614.3
2897	6.72	235.12	383.61	249.52	2897	274.53	4117.92	7.56	228.645	350.57	247.365	1.18794	9.15703	46.7256	3.04763	0.157135	0.0400491	0.133285	0.0123204	268.06	4084.11	9.14996	47.8146	0.034134	0.0117075
↓	8.4	222.17	317.53	245.21	↓	261.59	4050.3
2901	17.68	1	885.05	610.9	2901	60.35	424.73	18.105	1	864.04	623.09	0.601041	0	29.7126	17.2393	0.0331975	0	0.034388	0.0276674	69.225	420.375	12.5511	6.1589	0.181309	0.014651
↓	18.53	1	843.03	635.28	↓	78.1	416.02
2908	29.62	5.78	2483.87	1507.79	2908	67.42	1111.72	31.12	6.525	2297.22	1559.1	2.12132	1.05359	263.97	72.5633	0.0681658	0.16147	0.114909	0.0465418	65.255	1097.72	3.06177	19.7919	0.0469201	0.0180299
↓	32.62	7.27	2110.56	1610.41	↓	63.09	1083.73
2910	540.87	34.95	1002.74	1638.79	2910	2315.93	33661.1	560.24	36.41	998.205	1646.61	27.3933	2.06475	6.41346	11.0592	0.0488957	0.0567084	0.00642499	0.00671631	2284.35	34245.4	44.6679	826.367	0.0195539	0.0241307
↓	579.61	37.87	993.67	1654.43	↓	2252.76	34829.8
2914	49.41	72.87	2735.96	1099.74	2914	270.21	1175.46	42.305	65.825	2734.99	1062.78	10.048	9.96313	1.37179	52.2764	0.237513	0.151358	0.000501569	0.0491886	279.945	1167.51	13.7674	11.243	0.0491788	0.00962989
↓	35.2	58.78	2734.02	1025.81	↓	289.68	1159.56
2916	24.49	33.48	3776.52	2034.93	2916	343.86	7623.49	19.815	20.375	3787.07	1803.91	6.61145	18.5333	14.927	326.705	0.333659	0.909608	0.00394157	0.181109	337.495	7813.32	9.00147	268.467	0.0266714	0.0343602
↓	15.14	7.27	3797.63	1572.9	↓	331.13	8003.16
2922	72.82	49.26	3595.1	986.27	2922	382.31	2305.54	61.55	40.78	3357.68	980.015	15.9382	11.9925	335.77	8.84591	0.258947	0.294079	0.100001	0.0090263	402.155	2314.89	28.0651	13.23	0.0697867	0.00571515
↓	50.28	32.3	3120.25	973.76	↓	422	2324.25
2923	469.36	77.87	2476.07	595.75	2923	1635.87	52186.6	513.22	91.645	2477.78	637.545	62.0274	19.4808	2.41123	59.1071	0.120859	0.212568	0.000973145	0.0927104	1596.83	52143.8	55.2109	60.6273	0.0345753	0.0011627
↓	557.08	105.42	2479.48	679.34	↓	1557.79	52100.9
2924	64.56	33.24	1408.02	1299.96	2924	29.21	448.86	65.255	30.91	1381.58	1195.47	0.982878	3.29512	37.3918	147.764	0.0150621	0.106604	0.0270645	0.123603	26.93	437.23	3.22441	16.4473	0.119733	0.0376171
↓	65.95	28.58	1355.14	1090.99	↓	24.65	425.6
2925	23.21	25.3	1244.09	589.1	2925	180.82	6243.96	21.44	21.83	1175.68	574.9	2.50316	4.90732	96.7463	20.0818	0.116752	0.224797	0.0822897	0.034931	180.21	6371.38	0.86267	180.199	0.00478703	0.0282826
↓	19.67	18.36	1107.27	560.7	↓	179.6	6498.8
2926	10.42	28.29	1290.56	159.81	2926	200.8	8369	9.705	28.29	1334.94	154	1.01116	0	62.7699	8.21658	0.10419	0	0.0470206	0.0533544	206.735	10024.1	8.39336	2340.74	0.0405996	0.23351
↓	8.99	28.29	1379.33	148.19	↓	212.67	11679.3
2927	47.11	40.6	1794.49	1268.04	2927	85.93	796.87	37.63	34.885	1853.24	1171.38	13.4067	8.08223	83.0921	136.698	0.356278	0.231682	0.044836	0.116698	92.965	779.93	9.94899	23.9568	0.107019	0.0307166
↓	28.15	29.17	1912	1074.72	↓	100	762.99
2934	35.19	74.43	2136.82	914.2	2934	397.39	6114.84	56.83	75.495	2126.89	894.68	30.6036	1.50614	14.0361	27.6054	0.538511	0.0199502	0.00659932	0.0308551	393.325	8065.16	5.74878	2758.17	0.0146158	0.341986
↓	78.47	76.56	2116.97	875.16	↓	389.26	10015.5
2937	49.91	37.37	955.61	389.17	2937	173.1	1546.58	34.79	28.73	936.195	356.76	21.3829	12.2188	27.457	45.8347	0.614628	0.425298	0.0293282	0.128475	170.865	1581.88	3.16077	49.9217	0.0184986	0.0315585
↓	19.67	20.09	916.78	324.35	↓	168.63	1617.18
2939	45.71	16.27	995.25	746.05	2939	139.88	2930.64	44.31	15.535	1034.25	746.655	1.9799	1.03945	55.1543	0.855599	0.0446829	0.06691	0.0533279	0.00114591	139.275	2814.35	0.855599	164.466	0.00614324	0.0584385
↓	42.91	14.8	1073.25	747.26	↓	138.67	2698.05
2944	17.55	9.88	688.85	2791.72	2944	226.63	7483.87	17.195	9.525	749.26	2859.18	0.502046	0.502046	85.4326	95.4028	0.0291972	0.0527082	0.114023	0.0333672	234.455	7552.01	11.0662	96.3716	0.0471998	0.012761
↓	16.84	9.17	809.67	2926.64	↓	242.28	7620.16
2945	53.4	43.09	962.84	947.25	2945	291.66	15457.1	53.225	39.31	1003.68	963.415	0.247487	5.34573	57.7565	22.8608	0.00464983	0.135989	0.0575447	0.0237289	264.08	15523.6	39.004	94.0452	0.147698	0.00605822
↓	53.05	35.53	1044.52	979.58	↓	236.5	15590.1
2947	23.21	15.3	637.52	1083.82	2947	90.76	1714.78	20.025	10.385	670.35	1107.7	4.50427	6.95086	46.4286	33.7714	0.224932	0.669317	0.0692603	0.0304879	91.56	1780.74	1.13137	93.2745	0.0123566	0.0523798
↓	16.84	5.47	703.18	1131.58	↓	92.36	1846.69
2948	10.07	18.83	1301.55	854.99	2948	27.56	930.67	6.83	15.395	1399.2	850.66	4.58205	4.85782	138.105	6.12354	0.670871	0.315546	0.0987025	0.00719858	27.765	927.86	0.289914	3.97394	0.0104417	0.00428291
↓	3.59	11.96	1496.86	846.33	↓	27.97	925.05
2950	63.86	194.25	1545.97	655.82	2950	201.62	6167.08	50.225	186.47	1641.14	613.52	19.2828	11.0026	134.591	59.8212	0.383928	0.0590046	0.0820105	0.0975049	197.74	6148.3	5.48715	26.5589	0.0277493	0.00431972
↓	36.59	178.69	1736.31	571.22	↓	193.86	6129.52
2960	358.76	63.07	1489.93	1090.99	2960	917.65	38655.9	364.235	62.295	1533.25	1258.14	7.74282	1.09602	61.2637	236.393	0.0212578	0.017594	0.0399568	0.18789	916.93	45843.1	1.01823	10164.2	0.00111048	0.221717
↓	369.71	61.52	1576.57	1425.3	↓	916.21	53030.2
2965	15.41	0.69	1490.78	619.11	2965	45.99	2416.61	16.125	1.075	1526.76	635.535	1.01116	0.544472	50.8905	23.2285	0.0627078	0.506486	0.0333322	0.0365495	45.785	2363.99	0.289914	74.423	0.00633207	0.031482
↓	16.84	1.46	1562.75	651.96	↓	45.58	2311.36
2968	31.67	23.33	1170.17	577.08	2968	87.14	447.41	35.535	25.065	1268.51	582.21	5.46594	2.45366	139.074	7.25492	0.153818	0.0978919	0.109636	0.012461	84.125	549.235	4.26385	144.002	0.0506847	0.262187
↓	39.4	26.8	1366.85	587.34	↓	81.11	651.06
2999	106.19	47.19	1376.17	1240.02	2999	263.79	9755.55	95.455	39.64	1396.29	1152.99	15.1816	10.6773	28.4469	123.079	0.159044	0.269357	0.0203733	0.106748	272.305	9828.15	12.042	102.665	0.0442226	0.010446
↓	84.72	32.09	1416.4	1065.96	↓	280.82	9900.74
3009	238.28	463.1	1182.2	658.49	3009	584.37	41109.2	244.28	475.82	1267.68	708.325	8.48528	17.9888	120.887	70.4773	0.0347359	0.0378059	0.0953608	0.0994986	577.67	41227.8	9.47523	167.782	0.0164025	0.00406964
↓	250.28	488.54	1353.16	758.16	↓	570.97	41346.5
3059	13.28	10.58	1635.66	1146.4	3059	218	3005.63	14.17	12.28	1767.59	1228.3	1.25865	2.40416	186.577	115.824	0.088825	0.195779	0.105555	0.0942963	226.635	3120.9	12.2117	163.016	0.0538828	0.0522338
↓	15.06	13.98	1899.52	1310.2	↓	235.27	3236.17
3060	104.81	75.05	2162.26	833.99	3060	954.23	20072	108.615	72.78	2257.93	906.465	5.38108	3.21026	135.298	102.495	0.0495427	0.0441092	0.0599212	0.113071	937.86	18938.4	23.1507	1603.17	0.0246846	0.0846516
↓	112.42	70.51	2353.6	978.94	↓	921.49	17804.8
3061	858.07	60.61	1870.78	949.77	3061	1347.11	71304	845.915	59.5	1880.39	845.035	17.1898	1.56978	13.5906	148.118	0.0203209	0.0263828	0.00722754	0.17528	1360.86	68503.7	19.4525	3960.22	0.0142942	0.0578104
↓	833.76	58.39	1890	740.3	↓	1374.62	65703.4
3066	57.24	66.17	1976.2	578.54	3066	409.4	13127.5	55.32	65.01	1858.38	566.555	2.71529	1.64049	166.623	16.9493	0.0490833	0.0252344	0.0896602	0.0299165	394.42	13657.9	21.1849	750.049	0.0537116	0.0549169
↓	53.4	63.85	1740.56	554.57	↓	379.44	14188.2
3067	131.75	91.25	3751.2	1648.87	3067	584.37	8402.15	127.265	85.28	3789.36	1531.84	6.34275	8.44285	53.9664	165.498	0.0498389	0.0990016	0.0142416	0.108039	585.265	8483.51	1.26572	115.053	0.00216265	0.013562
↓	122.78	79.31	3827.52	1414.82	↓	586.16	8564.86
2370	616.33	10.23	1704.94	1827.1	2370	139.08	8892.52	546.045	9.88	1660.7	1858.88	99.398	0.494975	62.5719	44.9508	0.182033	0.0500987	0.0376781	0.0241816	136.05	6253.22	4.28507	3732.53	0.0314963	0.596898
↓	475.76	9.53	1616.45	1890.67	↓	133.02	3613.92
2373	19.67	11.62	1625.37	1233.97	2373	112.47	1980.46	18.255	9.58	1569.7	1091.87	2.00111	2.885	78.7222	200.96	0.10962	0.301148	0.050151	0.184051	104.425	1964.07	11.3773	23.179	0.108952	0.0118015
↓	16.84	7.54	1514.04	949.77	↓	96.38	1947.68
2374	360.13	24.4	1390.43	1083.82	2374	1483.81	12006	353.975	26.045	1439.06	1061.32	8.70448	2.32638	68.7661	31.8269	0.0245907	0.0893216	0.0477856	0.0299882	1511.74	11401.3	39.4919	855.076	0.0261236	0.0749979
↓	347.82	27.69	1487.68	1038.81	↓	1539.66	10796.7
2822	12.92	4.28	928.72	2248.88	2822	104.43	6644.37	14.88	5.445	962.805	2438.31	2.77186	1.64756	48.2035	267.894	0.186281	0.302582	0.0500657	0.109869	108.05	6423.7	5.11945	312.067	0.0473804	0.0485806
↓	16.84	6.61	996.89	2627.74	↓	111.67	6203.04
3041	149.33	227.72	1457.43	769.4	3041	728	27520.9	152.085	217.395	1452.87	711.275	3.89616	14.6018	6.44881	82.2012	0.0256183	0.0671669	0.00443867	0.115569	704.345	26524.7	33.4532	1408.77	0.0474955	0.0531115
↓	154.84	207.07	1448.31	653.15	↓	680.69	25528.6
3015	11.14	3.46	1593.68	724.92	3015	43.14	1736.03	8.81	2.23	1597.35	668.18	3.29512	1.73948	5.18309	80.2425	0.37402	0.780037	0.00324482	0.120091	46.39	1928.24	4.59619	271.826	0.0990773	0.140971
↓	6.48	1	1601.01	611.44	↓	49.64	2120.45
3043	10.42	7.36	1203.72	916.71	3043	38.25	448.86	11.315	8.795	1217.89	942.745	1.26572	2.0294	20.0394	36.8191	0.111862	0.230744	0.0164542	0.0390552	38.86	456.83	0.86267	11.2713	0.0221994	0.0246728
↓	12.21	10.23	1232.06	968.78	↓	39.47	464.8
2959	14.7	16.6	1341.11	821.98	2959	155.25	2179.19	15.59	18.425	1322.15	846.395	1.25865	2.58094	26.8064	34.528	0.0807344	0.140078	0.0202748	0.0407942	158.49	2149.11	4.58205	42.5466	0.0289107	0.0197974
↓	16.48	20.25	1303.2	870.81	↓	161.73	2119.02
3011	126.92	69.23	1191.43	1019.2	3011	295.84	2151.96	133.13	65.375	1193.43	1082.97	8.78227	5.45179	2.8355	90.1773	0.0659676	0.0833926	0.00237591	0.0832689	272.155	2148.38	33.4956	5.06996	0.123076	0.0023599
↓	139.34	61.52	1195.44	1146.73	↓	248.47	2144.79
2768	101.35	31.51	1330.41	935.26	2768	605	8642.1	99.965	32.805	1124.28	913.935	1.95869	1.83141	291.519	30.1581	0.0195937	0.0558271	0.259295	0.0329981	631.22	8787.67	37.0807	205.874	0.0587445	0.0234276
↓	98.58	34.1	918.14	892.61	↓	657.44	8933.25
2792	8.27	7.73	1605.56	562.75	2792	424.04	1858.05	7.915	11.1	1663.91	541.93	0.502046	4.7659	82.5194	29.4439	0.0634297	0.42936	0.0495936	0.0543316	434.195	1866.58	14.3613	12.0632	0.0330758	0.00646275
↓	7.56	14.47	1722.26	521.11	↓	444.35	1875.11
2954	65.25	28.58	1575.35	161.06	2954	212.26	5475.42	64.73	28.58	1518.03	157.15	0.735391	0	81.0557	5.52958	0.0113609	0	0.0533951	0.0351866	208.37	5485.01	5.50129	13.5694	0.0264015	0.0024739
↓	64.21	28.58	1460.72	153.24	↓	204.48	5494.61
2964	11.85	25.9	2186.17	682.03	2964	112.88	1259.41	11.495	29.355	2122.24	675.025	0.502046	4.88611	90.4107	9.90657	0.0436751	0.166449	0.0426015	0.0146759	111.47	1317.06	1.99404	81.5223	0.0178886	0.0618974
↓	11.14	32.81	2058.31	668.02	↓	110.06	1374.7
2963	18.61	41.98	1544.78	959.9	2963	83.12	2458.52	19.495	50.705	1570.4	1013.1	1.25158	12.339	36.2322	75.2291	0.0642	0.243349	0.0230719	0.0742567	82.315	2576.1	1.13844	166.283	0.0138303	0.0645484
↓	20.38	59.43	1596.02	1066.29	↓	81.51	2693.68
2974	34.14	19.78	803.25	1012.78	2974	229.09	1360.63	34.315	17.045	778.435	1059.39	0.247487	3.86787	35.0937	65.9236	0.00721222	0.226921	0.0450824	0.0622276	232.795	1431.04	5.23966	99.5748	0.0225076	0.0695821
↓	34.49	14.31	753.62	1106.01	↓	236.5	1501.45
2981	40.8	69.49	1046.07	768.79	2981	227.04	1636.97	44.305	79.085	1004.08	751.525	4.95682	13.5694	59.3828	24.4164	0.111879	0.17158	0.0591415	0.0324891	243.755	1664.55	23.6386	39.004	0.0969768	0.0234322
↓	47.81	88.68	962.09	734.26	↓	260.47	1692.13
3000	19.37	11.61	1629.7	571.62	3000	145.97	2637.09	16.05	10.255	1587.97	575.215	4.69519	1.91626	59.0081	5.0841	0.292535	0.186861	0.0371593	0.0088386	148.175	2734.56	3.11834	137.843	0.021045	0.0504079
↓	12.73	8.9	1546.25	578.81	↓	150.38	2832.03
3207	19.95	19.1	757.54	775.44	3207	133.44	602.5	17.635	17.685	777.195	757.95	3.2739	2.00111	27.7964	24.7346	0.185648	0.113153	0.035765	0.0326335	140.55	633.65	10.0551	44.0528	0.0715408	0.0695222
↓	15.32	16.27	796.85	740.46	↓	147.66	664.8
3023	9.58	75.83	1516.64	238.85	3023	71.45	5369	9.58	79.785	1579.49	234.99	0	5.59321	88.8763	5.45886	0	0.0701036	0.0562691	0.0232302	68.82	5179.69	3.71938	267.718	0.0540451	0.051686
↓	9.58	83.74	1642.33	231.13	↓	66.19	4990.39
3028	99.8	8755.2	1369.85	834.78	3028	118.97	2178.33	101.295	8856.69	1476.07	881.075	2.11425	143.521	150.218	65.471	0.0208722	0.0162049	0.101769	0.0743081	113.275	2086.93	8.05395	129.266	0.0711008	0.061941
↓	102.79	8958.17	1582.29	927.37	↓	107.58	1995.52
3034	2.78	28.25	3410.86	711.75	3034	380.82	4832.33	2.5	32.625	3213.7	754.995	0.39598	6.18718	278.826	61.1577	0.158392	0.189645	0.0867618	0.0810041	396.275	5006.59	21.8567	246.448	0.0551553	0.0492247
↓	2.22	37	3016.54	798.24	↓	411.73	5180.86
3035	22.27	28.62	1225.98	617.86	3035	115.28	2649.16	21.545	27.135	1281.7	618.165	1.0253	2.10011	78.8	0.431335	0.047589	0.0773948	0.0614808	0.000697767	112.435	2637.85	4.02344	16.0018	0.0357846	0.00606625
↓	20.82	25.65	1337.42	618.47	↓	109.59	2626.53
3038	93.22	31.88	2306.71	774.21	3038	234.58	1766.65	83.53	32.685	2610.24	1077.47	13.7037	1.13844	429.256	428.881	0.164058	0.0348307	0.164451	0.398043	225.155	1736.01	13.329	43.3315	0.0591991	0.0249604
↓	73.84	33.49	2913.77	1380.74	↓	215.73	1705.37
3039	14.46	19.1	1352	727.01	3039	53.43	873.25	16.045	23.215	1323.87	740.165	2.24153	5.81949	39.7889	18.604	0.139703	0.250678	0.0300551	0.0251349	51.31	812.175	2.99813	86.3731	0.0584317	0.106348
↓	17.63	27.33	1295.73	753.32	↓	49.19	751.1
3045	15.9	54.85	1658.92	907.86	3045	119.64	2677.84	18.215	52.58	1756.51	966.87	3.2739	3.21026	138.013	83.4527	0.179737	0.0610549	0.0785723	0.0863123	114.78	2562.53	6.87308	163.066	0.0598804	0.0636346
↓	20.53	50.31	1854.1	1025.88	↓	109.92	2447.23
3085	52.19	32.95	2005.72	979.28	3085	240.19	4870.21	51.455	32.055	2008.27	982.62	1.03945	1.26572	3.60624	4.72347	0.0202011	0.0394859	0.0017957	0.00480702	241.945	5138.8	2.48194	379.837	0.0102583	0.0739155
↓	50.72	31.16	2010.82	985.96	↓	243.7	5407.38
3089	7.86	11.61	874.27	367.32	3089	212.6	3656.97	9.72	13.94	879.185	427.385	2.63044	3.29512	6.95086	84.9447	0.270621	0.236379	0.00790603	0.198755	204.975	3737.8	10.7834	114.318	0.0526083	0.0305842
↓	11.58	16.27	884.1	487.45	↓	197.35	3818.64
3094	87.25	66.98	2215.94	372.68	3094	779.52	22372.1	89.785	76.685	2184.89	463.77	3.58503	13.7249	43.9043	128.821	0.0399291	0.178978	0.0200944	0.277769	780.33	23966	1.14551	2254.21	0.00146799	0.0940587
↓	92.32	86.39	2153.85	554.86	↓	781.14	25560
3096	768.66	55.17	1541.07	2935.02	3096	161.96	4375.65	715.505	57.085	1519.87	2798.64	75.1725	2.70822	29.9884	192.863	0.105062	0.0474419	0.019731	0.0689131	165.72	4258.09	5.31744	166.255	0.0320869	0.0390445
↓	662.35	59	1498.66	2662.27	↓	169.48	4140.53
3112	61.96	442.64	1655.9	871.52	3112	1626.71	76785.7	61.22	429.555	1653.68	905.125	1.04652	18.505	3.13955	47.5246	0.0170944	0.0430794	0.00189853	0.0525062	1615.16	74108	16.3271	3786.85	0.0101086	0.051099
↓	60.48	416.47	1651.46	938.73	↓	1603.62	71430.3
3115	20.24	35.78	1609.25	862.78	3115	70.13	457.19	21.545	32.745	1562.24	890.665	1.84555	4.29214	66.4751	39.4353	0.0856602	0.131078	0.042551	0.0442763	69.965	460.265	0.233345	4.34871	0.00333517	0.00944827
↓	22.85	29.71	1515.24	918.55	↓	69.8	463.34
3128	52.79	87.27	1729.22	830.74	3128	508.35	2415.64	51.015	85.43	1729.9	798.785	2.51023	2.60215	0.961665	45.1912	0.0492057	0.0304595	0.000555908	0.0565749	505.695	2418.64	3.75474	4.24971	0.0074249	0.00175706
↓	49.24	83.59	1730.58	766.83	↓	503.04	2421.65
3140	19.08	21.85	1331.34	1337.69	3140	38.8	806.96	20.82	22.04	1314.98	1302.44	2.46073	0.268701	23.1365	49.851	0.118191	0.0121915	0.0175946	0.0382751	43.02	820.53	5.96798	19.1909	0.138726	0.0233884
↓	22.56	22.23	1298.62	1267.19	↓	47.24	834.1
3141	3.62	37.52	1429.99	590.21	3141	420.99	19977.6	2.92	33.25	1550.53	615.795	0.989949	6.03869	170.469	36.1827	0.339024	0.181615	0.109943	0.0587576	431.58	19951.9	14.9765	36.2604	0.0347016	0.00181739
↓	2.22	28.98	1671.07	641.38	↓	442.17	19926.3
3143	22.85	13.77	775.77	443.74	3143	48.54	585.75	21.255	11.215	776.5	415.65	2.25567	3.61332	1.03238	39.7253	0.106124	0.322186	0.00132952	0.0955738	44.965	542.965	5.05581	60.5071	0.112439	0.111438
↓	19.66	8.66	777.23	387.56	↓	41.39	500.18
3144	26.06	58.05	1368.99	1541.7	3144	59.31	1881.79	26.785	55.16	1282.65	1440.37	1.0253	4.08708	122.096	143.302	0.0382791	0.0740949	0.0951902	0.0994899	58.82	1846.64	0.692965	49.7025	0.0117811	0.026915
↓	27.51	52.27	1196.32	1339.04	↓	58.33	1811.5
3165	7.3	16.07	1752.07	344.95	3165	252.15	2254.86	7.155	16.985	1669.8	378	0.205061	1.29401	116.354	46.7398	0.0286598	0.0761852	0.0696819	0.12365	258.505	2289.4	8.98733	48.8469	0.0347666	0.0213361
↓	7.01	17.9	1587.52	411.05	↓	264.86	2323.94
3166	100.39	66.82	1100.16	369.7	3166	392.93	9527.62	103.835	64.015	1079.62	358.37	4.87197	3.96687	29.0409	16.023	0.0469203	0.0619678	0.026899	0.0447109	403.07	11456.6	14.3401	2728.01	0.0355773	0.238117
↓	107.28	61.21	1059.09	347.04	↓	413.21	13385.6
3173	82.77	39.6	1280.06	180.81	3173	194.24	5466.6	83.515	42.31	1282.34	197.425	1.05359	3.83252	3.21734	23.4972	0.0126156	0.0905819	0.00250897	0.119018	196.315	5216.62	2.93449	353.525	0.0149479	0.067769
↓	84.26	45.02	1284.61	214.04	↓	198.39	4966.64
3177	24.31	19.5	1280.29	750.87	3177	443.29	1620.2	21.985	19	1249.41	737.715	3.28805	0.707107	43.6638	18.604	0.149559	0.0372161	0.0349474	0.0252184	428.99	1576.13	20.2233	62.3244	0.0471416	0.0395427
↓	19.66	18.5	1218.54	724.56	↓	414.69	1532.06
2957	13.88	39.25	2488.09	1047.39	2957	182.52	3268.07	15.325	50.39	2407.61	1150.12	2.04354	15.7543	113.809	145.289	0.133347	0.312648	0.0472704	0.126325	179.255	3301.65	4.61741	47.4893	0.0257589	0.0143835
↓	16.77	61.53	2327.14	1252.86	↓	175.99	3335.23
3189	89.63	36.13	1323.15	1733.22	3189	172.91	3923.63	86.05	33.825	1418.21	1932.57	5.06288	3.25976	134.435	281.923	0.0588365	0.0963714	0.0947921	0.14588	178.575	4111.43	8.01152	265.582	0.0448636	0.0645962
↓	82.47	31.52	1513.27	2131.92	↓	184.24	4299.22
2962	16.19	216.17	1830.71	450.28	2962	533.08	4294.54	15.755	205.6	1730.51	455.48	0.615183	14.9482	141.697	7.35391	0.0390468	0.0727054	0.0818815	0.0161454	523.75	4428.18	13.1946	188.996	0.0251926	0.0426802
↓	15.32	195.03	1630.32	460.68	↓	514.42	4561.82
3191	35.71	23.96	1428.69	403.62	3191	80.01	2695.96	35.415	26.47	1357.8	428.585	0.417193	3.54968	100.261	35.3058	0.0117801	0.134102	0.0738408	0.0823777	83.155	2711.82	4.4477	22.4294	0.0534869	0.00827099
↓	35.12	28.98	1286.9	453.55	↓	86.3	2727.68
3197	21.69	14.82	2036.82	1110.43	3197	242.3	22216.5	22.27	17.355	2144.7	1072.81	0.820244	3.58503	152.572	53.2098	0.0368318	0.206571	0.0711391	0.0495987	233.895	21777.7	11.8865	620.55	0.0508197	0.0284947
↓	22.85	19.89	2252.59	1035.18	↓	225.49	21338.9
3198	1	21.07	892.96	476.14	3198	325.93	6084.84	1	17.1	873.285	424.41	0	5.61443	27.8247	73.1573	0	0.328329	0.0318621	0.172374	325.57	6094.6	0.509117	13.8098	0.00156377	0.0022659
↓	1	13.13	853.61	372.68	↓	325.21	6104.37
3199	60.18	74.47	1305.11	1097.44	3199	49.52	1533.55	58.555	78.065	1363.14	1112.56	2.2981	5.0841	82.0739	21.3829	0.0392468	0.0651265	0.0602092	0.0192196	47.405	1529.82	2.99106	5.28209	0.0630959	0.00345276
↓	56.93	81.66	1421.18	1127.68	↓	45.29	1526.08
3200	26.06	100.56	1375.53	513.36	3200	58.65	1415.52	28.25	98.99	1270.67	546.685	3.09713	2.22032	148.294	47.1287	0.109633	0.0224297	0.116706	0.0862081	59.47	1390.12	1.15966	35.921	0.0194998	0.0258402
↓	30.44	97.42	1165.81	580.01	↓	60.29	1364.72
3204	427.99	111.29	664.87	667.99	3204	1511.15	54899.3	436.615	122.2	720.395	671.78	12.1976	15.4291	78.5242	5.35987	0.0279367	0.126261	0.109002	0.00797861	1504.2	53948.4	9.82171	1344.78	0.0065295	0.0249272
↓	445.24	133.11	775.92	675.57	↓	1497.26	52997.4
3277	12.16	576.93	1733.62	377.74	3277	430.26	5110.92	12.16	587.975	1694.36	373.275	0	15.62	55.522	6.31446	0	0.0265657	0.0327687	0.0169164	432.49	5211.22	3.1537	141.839	0.00729195	0.0272179
↓	12.16	599.02	1655.1	368.81	↓	434.72	5311.51
3443	76.81	31.88	719.15	953.9	3443	207.39	8469.6	78.45	29.88	736.37	965.795	2.31931	2.82843	24.3528	16.8221	0.0295642	0.0946595	0.0330714	0.0174178	203.58	8521.58	5.38815	73.5108	0.026467	0.00862643
↓	80.09	27.88	753.59	977.69	↓	199.77	8573.56
3444	46.88	62.47	1403.38	1085.13	3444	31.68	11786.2	50.72	69.225	1461.84	1135.72	5.43058	9.55301	82.6749	71.5521	0.10707	0.137999	0.0565554	0.0630013	33.62	11216.7	2.74357	805.289	0.0816054	0.0717935
↓	54.56	75.98	1520.3	1186.32	↓	35.56	10647.3
3260	10.15	14.19	2571.02	557.25	3260	228.64	2599.38	11.44	16.845	3414.89	604.905	1.82434	3.75474	1193.41	67.3943	0.15947	0.222899	0.349472	0.111413	224.975	2520.3	5.18309	111.843	0.0230385	0.044377
↓	12.73	19.5	4258.75	652.56	↓	221.31	2441.21
3256	168.69	35.78	1037.2	655.58	3256	226.19	4624.58	155.865	31.83	1025	613	18.1373	5.58614	17.2534	60.2172	0.116365	0.175499	0.0168326	0.0982336	229.86	4752.92	5.19016	181.5	0.0225797	0.0381871
↓	143.04	27.88	1012.8	570.42	↓	233.53	4881.26
3263	333.81	66	1859.6	1175.45	3263	82.71	8135.44	351.665	75.195	1917.82	1219.09	25.2508	13.0037	82.3284	61.7163	0.0718035	0.172933	0.0429283	0.0506249	78.2	8085.91	6.3781	70.0389	0.0815614	0.00866184
↓	369.52	84.39	1976.03	1262.73	↓	73.69	8036.39
3267	100.99	72.26	620.01	614	3267	136.02	14557.9	111.43	80.11	626.255	614.64	14.7644	11.1016	8.83176	0.905097	0.132499	0.138579	0.0141025	0.00147256	131.2	14481.5	6.81651	108.018	0.0519551	0.00745901
↓	121.87	87.96	632.5	615.28	↓	126.38	14405.1
3284	63.27	62.45	1343.48	789.05	3284	230.65	17421.7	69.215	63.34	1406.58	789.21	8.4075	1.25865	89.2369	0.226274	0.121469	0.0198713	0.0634424	0.00028671	240.555	17525.7	14.0078	147.05	0.0582311	0.00839053
↓	75.16	64.23	1469.68	789.37	↓	250.46	17629.7
3294	51.3	91.47	2884.86	480.37	3294	204.34	32431.1	55.07	87.93	2754.1	486.76	5.33159	5.00632	184.93	9.03682	0.0968147	0.0569352	0.0671472	0.0185653	206.92	33189.9	3.64867	1073.11	0.0176332	0.0323325
↓	58.84	84.39	2623.33	493.15	↓	209.5	33948.7
3301	16.53	18.83	2445.26	1147.79	3301	107.59	4404.44	16.3	17.72	2457.74	1218.48	0.325269	1.56978	17.6565	99.9708	0.0199552	0.0885879	0.00718401	0.0820455	111.83	3805.09	5.99627	847.616	0.0536195	0.222759
↓	16.07	16.61	2470.23	1289.17	↓	116.07	3205.73
3305	27.52	20.95	1910.03	968.07	3305	45.26	2238.58	26.61	17.195	1817.67	942.725	1.28693	5.31037	130.617	35.8432	0.0483628	0.308832	0.0718594	0.0380209	43.905	2411.16	1.91626	244.065	0.0436456	0.101223
↓	25.7	13.44	1725.31	917.38	↓	42.55	2583.74
3389	37	39.82	2721.43	965.39	3389	100.54	4857.68	35.65	42.69	2868.91	1128.16	1.90919	4.05879	208.575	230.199	0.0535537	0.095076	0.0727018	0.204047	101.95	4718.61	1.99404	196.668	0.019559	0.0416791
↓	34.3	45.56	3016.4	1290.94	↓	103.36	4579.55
3339	44.17	204.35	430.73	569.51	3339	449.18	19351.2	43.945	201.675	428.53	544.11	0.318198	3.78302	3.11127	35.921	0.00724082	0.018758	0.00726033	0.0660179	476.92	20558.2	39.2303	1706.86	0.0822576	0.083026
↓	43.72	199	426.33	518.71	↓	504.66	21765.1
3340	12.82	12.18	1265.92	1399.78	3340	321.08	9195.45	16.06	11.06	1225.44	1410.79	4.58205	1.58392	57.2474	15.5705	0.285308	0.143211	0.0467158	0.0110367	326.47	9649.81	7.62261	642.562	0.0233486	0.0665881
↓	19.3	9.94	1184.96	1421.8	↓	331.86	10104.2
3416	8.59	69.48	1589.67	1073.42	3416	78.54	2465.63	10.705	82.875	1567.95	1051.36	2.99106	18.9434	30.7167	31.1976	0.279408	0.228578	0.0195904	0.0296735	77.155	2726.27	1.95869	368.601	0.0253864	0.135203
↓	12.82	96.27	1546.23	1029.3	↓	75.77	2986.91
3428	10.94	9.94	4094.72	605.03	3428	209.5	19337	11.41	10.845	3876.89	542.38	0.66468	1.27986	308.058	88.6005	0.0582542	0.118014	0.0794601	0.163355	194.45	18337.9	21.2839	1412.95	0.109457	0.0770509
↓	11.88	11.75	3659.06	479.73	↓	179.4	17338.8
3440	6.68	151.48	970.37	637.08	3440	50.69	9906.66	8.34	153.875	1062.85	622.495	2.34759	3.38704	130.786	20.6263	0.281486	0.0220116	0.123053	0.0331349	52.225	10423.7	2.17082	731.148	0.0415666	0.0701432
↓	10	156.27	1155.33	607.91	↓	53.76	10940.7
3239	13.28	148.59	2723.19	390.48	3239	398.46	2008	14.445	147.13	2997.24	391.45	1.64756	2.06475	387.572	1.37179	0.114057	0.0140335	0.12931	0.00350437	375.215	1736.13	32.8734	384.475	0.0876122	0.221455
↓	15.61	145.67	3271.3	392.42	↓	351.97	1464.27
3250	24.79	5.84	646.25	1104.49	3250	112.53	14816.9	27.515	3.42	540.045	870.785	3.85373	3.4224	150.197	330.509	0.140059	1.0007	0.278119	0.379553	108.47	15701.5	5.74171	1251.06	0.0529336	0.0796774
↓	30.24	1	433.84	637.08	↓	104.41	16586.2
3210	25.25	13.86	1088.47	1242.01	3210	245.58	4570.67	22.965	8.92	1163.57	1265.41	3.23148	6.98621	106.2	33.0997	0.140713	0.783208	0.0912715	0.0261572	252.715	4237.4	10.0904	471.322	0.039928	0.111229
↓	20.68	3.98	1238.66	1288.82	↓	259.85	3904.12
2990	87.44	79.13	4937.69	1004.33	2990	194.4	8118.92	90.285	83.05	4583.32	1127.56	4.02344	5.54372	501.148	174.266	0.0445637	0.0667516	0.109342	0.154553	207.875	8475.05	19.0565	503.637	0.091673	0.0594259
↓	93.13	86.97	4228.96	1250.78	↓	221.35	8831.17
3222	14.68	13.44	1119.19	722.78	3222	39.17	6690.43	15.145	15.4	1109.7	721.485	0.657609	2.77186	13.4209	1.83141	0.0434209	0.179991	0.0120942	0.00253838	38.5	6576.73	0.947523	160.803	0.024611	0.0244503
↓	15.61	17.36	1100.21	720.19	↓	37.83	6463.02
3228	211.71	73.95	1457.38	1835.12	3228	129.59	7173.49	206.325	71.825	1450.89	1808.44	7.61554	3.0052	9.17117	37.7241	0.0369104	0.0418406	0.00632105	0.02086	138.005	7779.82	11.9006	857.487	0.0862332	0.110219
↓	200.94	69.7	1444.41	1781.77	↓	146.42	8386.16
3229	147.01	72.05	1934.55	1105.52	3229	364.02	17810.5	148.525	69.135	1961.26	1104.15	2.14253	4.12243	37.7666	1.93747	0.0144254	0.0596287	0.0192563	0.00175472	363.63	17149.2	0.551543	935.177	0.00151677	0.0545317
↓	150.04	66.22	1987.96	1102.78	↓	363.24	16488
3004	14.68	103.94	404.5	85.23	3004	1270.93	4251.92	13.98	114.87	407.635	101.57	0.989949	15.4574	4.43356	23.1082	0.0708118	0.134564	0.0108763	0.227511	1280.9	4179.16	14.0997	102.905	0.0110077	0.0246235
↓	13.28	125.8	410.77	117.91	↓	1290.87	4106.39
3230	47.74	41.15	1702.15	1593.96	3230	241.47	3075.65	47.07	38.15	1739.67	1556.57	0.947523	4.24264	53.0613	52.8774	0.0201301	0.111209	0.0305008	0.0339705	237.36	2846.89	5.81242	323.508	0.0244878	0.113636
↓	46.4	35.15	1777.19	1519.18	↓	233.25	2618.14
3236	35.2	43.25	1272.13	592.22	3236	107.59	7592.8	36.325	42.725	1296.47	609.52	1.59099	0.742462	34.422	24.4659	0.0437988	0.0173777	0.0265505	0.0401396	111.125	7728.73	4.99924	192.227	0.0449876	0.0248718
↓	37.45	42.2	1320.81	626.82	↓	114.66	7864.65
3237	68.56	42.73	1953.11	580.39	3237	176.84	3246.97	77.345	51.685	2054.07	565.845	12.4239	12.6643	142.772	20.5697	0.160629	0.245028	0.069507	0.0363522	179.395	3303.48	3.61332	79.9243	0.0201417	0.0241939
↓	86.13	60.64	2155.02	551.3	↓	181.95	3360
3242	320.48	83.19	964.78	929.68	3242	382.37	31648.7	342.2	79.3	986.36	920.875	30.7167	5.50129	30.5187	12.4522	0.0897625	0.0693731	0.0309408	0.0135221	389.63	31880.4	10.2672	327.73	0.0263511	0.01028
↓	363.92	75.41	1007.94	912.07	↓	396.89	32112.1
3243	18.38	6.95	515.09	297.93	3243	412.65	9673.46	18.15	10.405	519.125	329.3	0.325269	4.88611	5.70635	44.3639	0.0179212	0.469592	0.0109922	0.134722	410.285	9426.04	3.34462	349.905	0.00815193	0.0371211
↓	17.92	13.86	523.16	360.67	↓	407.92	9178.62
3245	8.11	38.47	595.62	1162.64	3245	54.1	8043.46	8.11	42.395	607.815	1246.12	0	5.55079	17.2463	118.059	0	0.13093	0.0283743	0.0947409	55.98	8460.02	2.65872	589.105	0.0474941	0.069634
↓	8.11	46.32	620.01	1329.6	↓	57.86	8876.58
3262	146.14	217.33	1452.2	780.24	3262	467.58	16632.6	135.31	209.035	1428.53	773.08	15.3159	11.7309	33.4815	10.1258	0.113191	0.0561193	0.0234378	0.013098	480.865	18136.6	18.7878	2127.01	0.0390709	0.117277
↓	124.48	200.74	1404.85	765.92	↓	494.15	19640.6
3266	6.2	29.93	1449.03	775.03	3266	51.72	1350.04	10.67	29.625	1513.72	796.745	6.32153	0.431335	91.4784	30.7096	0.592459	0.0145598	0.060433	0.0385439	52.57	1286.65	1.20208	89.6399	0.0228663	0.069669
↓	15.14	29.32	1578.4	818.46	↓	53.42	1223.27
3036	17.92	35.72	1797.23	1338.86	3036	85.15	8289.05	17.69	41.395	1965.51	1225.96	0.325269	8.02566	237.984	159.665	0.0183872	0.19388	0.12108	0.130236	82.715	8078.02	3.44361	298.434	0.0416322	0.036944
↓	17.46	47.07	2133.79	1113.06	↓	80.28	7867
3037	664.84	110.86	2409.9	718.9	3037	218.39	7726.22	357.405	128.75	2398.08	672.06	434.779	25.3003	16.716	66.2418	1.21649	0.196507	0.00697058	0.0985653	229.74	7639.65	16.0513	122.436	0.0698673	0.0160263
↓	49.97	146.64	2386.26	625.22	↓	241.09	7553.07
3270	115.79	12.61	479.55	549.7	3270	198.45	6628.32	117.965	12.61	473.405	578.325	3.07591	0	8.69034	40.4819	0.0260748	0	0.0183571	0.0699985	201.025	6502.15	3.6416	178.438	0.0181152	0.027443
↓	120.14	12.61	467.26	606.95	↓	203.6	6375.97
3271	32.95	22.99	1522.63	533.41	3271	107.59	2136.01	31.82	23.65	1476.85	511.685	1.59806	0.933381	64.7427	30.7238	0.0502219	0.0394664	0.0438384	0.0600443	104.42	2081.6	4.48306	76.9474	0.0429329	0.0369655
↓	30.69	24.31	1431.07	489.96	↓	101.25	2027.19
3278	332.95	20.95	1073.98	1524.33	3278	369.47	7984.58	333.595	23.275	1051.11	1511.65	0.912168	3.28805	32.3501	17.9252	0.00273436	0.141269	0.0307773	0.011858	371.035	7710.48	2.21324	387.643	0.00596506	0.0502749
↓	334.24	25.6	1028.23	1498.98	↓	372.6	7436.37
3048	22.97	45.56	1123.56	111.09	3048	912.01	12699.4	26.605	63.975	1101.78	122.935	5.14067	26.0427	30.8016	16.7514	0.193222	0.407077	0.0279562	0.136262	929.16	12733.9	24.2538	48.8045	0.0261029	0.00383264
↓	30.24	82.39	1080	134.78	↓	946.31	12768.4
3057	17.46	89.92	2194.89	1360.29	3057	283.66	4201.16	15.14	76.07	2072.39	1249.73	3.28098	19.5869	173.234	156.355	0.216709	0.257485	0.0835913	0.125111	292.605	4029.6	12.6501	242.622	0.0432328	0.0602101
↓	12.82	62.22	1949.9	1139.17	↓	301.55	3858.04
3298	1424.77	52.47	1078.75	2664.2	3298	447.98	4260.75	1427.35	58.905	1066.58	2596.68	3.64867	9.10046	17.2181	95.4806	0.00255626	0.154494	0.0161433	0.0367702	462.2	4283.94	20.1101	32.8027	0.0435096	0.00765712
↓	1429.93	65.34	1054.4	2529.17	↓	476.42	4307.14
3309	213	73.11	1354.13	1256.05	3309	487.29	12699.4	196.845	64.805	1327.64	1203.12	22.8466	11.745	37.4696	74.8473	0.116064	0.181237	0.0282228	0.0622107	481.65	12948.3	7.97616	351.948	0.0165601	0.0271811
↓	180.69	56.5	1301.14	1150.2	↓	476.01	13197.1
3312	59.29	18.1	1069.31	1559.78	3312	480.04	54653.6	63.045	23.255	1055.97	1562.38	5.31037	7.29027	18.8585	3.66988	0.0842315	0.313493	0.0178589	0.00234891	477.825	54874.8	3.13248	312.782	0.00655571	0.00569992
↓	66.8	28.41	1042.64	1564.97	↓	475.61	55095.9
3316	19.12	135.72	1618.88	547.56	3316	1164	3323.65	19.73	129.61	1727.66	561.855	0.86267	8.64084	153.845	20.2162	0.0437238	0.066668	0.0890481	0.0359811	1168.18	3360.31	5.91141	51.8451	0.00506036	0.0154287
↓	20.34	123.5	1836.45	576.15	↓	1172.36	3396.97
3325	21.15	150.59	1378.55	686.51	3325	1109.24	9144.39	20.945	150.2	1428.27	687.71	0.289914	0.551543	70.3147	1.69706	0.0138417	0.00367206	0.0492307	0.00246769	1105.74	9222.44	4.95682	110.379	0.00448283	0.0119686
↓	20.74	149.81	1477.99	688.91	↓	1102.23	9300.49
3098	1	12.44	5177.51	825.55	3098	268.87	4603.72	1.435	11.74	4752.07	818.99	0.615183	0.989949	601.663	9.27724	0.428699	0.0843228	0.126611	0.0113277	286.445	4541.1	24.8548	88.5651	0.0867699	0.019503
↓	1.87	11.04	4326.63	812.43	↓	304.02	4478.47
3102	13.39	107.87	1875.38	894.1	3102	235.74	7558.75	14.625	103.395	1915.34	877.11	1.74655	6.32861	56.5049	24.0275	0.119422	0.061208	0.0295013	0.0273939	234.26	7653.34	2.09304	133.763	0.00893467	0.0174778
↓	15.86	98.92	1955.29	860.12	↓	232.78	7747.92
3125	45.66	46.22	1411.32	109.53	3125	635.54	13166.4	46.05	40.505	1389.7	107.415	0.551543	8.08223	30.5753	2.99106	0.0119771	0.199537	0.0220014	0.0278458	617.875	13156.8	24.9821	13.6401	0.0404323	0.00103674
↓	46.44	34.79	1368.08	105.3	↓	600.21	13147.1
3364	13.39	8.98	1738.59	1752.55	3364	122.2	2011.97	11.94	9.93	1925.18	1902.97	2.05061	1.3435	263.885	212.719	0.171743	0.135297	0.13707	0.111783	125.725	2064.12	4.9851	73.7442	0.0396508	0.0357268
↓	10.49	10.88	2111.78	2053.38	↓	129.25	2116.26
3139	33.52	110.66	2832.02	1240.46	3139	432.67	11949.3	33.32	120.695	3094.8	1258.25	0.282843	14.1916	371.62	25.1589	0.00848868	0.117583	0.120079	0.0199951	440.205	12151.5	10.6561	285.933	0.0242071	0.0235307
↓	33.12	130.73	3357.57	1276.04	↓	447.74	12353.7
3385	17.9	5.42	1868.58	1206.55	3385	42.27	420.09	16.675	5.585	1951.3	1216.01	1.73241	0.233345	116.977	13.3785	0.103893	0.0417807	0.0599482	0.0110019	39.835	433.805	3.44361	19.3959	0.0864468	0.0447112
↓	15.45	5.75	2034.01	1225.47	↓	37.4	447.52
3150	29.16	199.71	1594.97	344.71	3150	579.75	3649.54	30.94	222.835	1533.24	353.85	2.5173	32.7037	87.2994	12.9259	0.0813607	0.146762	0.0569379	0.0365294	578.66	3791.96	1.54149	201.412	0.0026639	0.0531156
↓	32.72	245.96	1471.51	362.99	↓	577.57	3934.38
3396	23.16	17.51	1923.97	1131.55	3396	254.25	2972.8	21.345	17.435	1921.24	1150.03	2.5668	0.106066	3.86787	26.1417	0.120253	0.00608351	0.00201322	0.0227313	258.235	2966.36	5.63564	9.11461	0.0218237	0.00307266
↓	19.53	17.36	1918.5	1168.52	↓	262.22	2959.91
3159	6.69	563.62	2778.45	1223.33	3159	623.36	25518	7.96	583.54	3202.66	1347.36	1.79605	28.1711	599.931	175.398	0.225635	0.0482763	0.187322	0.130179	610.87	26174.4	17.6635	928.205	0.0289154	0.0354624
↓	9.23	603.46	3626.88	1471.38	↓	598.38	26830.7
3400	122.07	67.43	2492.98	1282.19	3400	404.46	4911.83	139.39	68.185	2654.8	1357.72	24.4942	1.06773	228.848	106.816	0.175724	0.0156593	0.0862016	0.0786727	421.89	5020.39	24.6497	153.52	0.0584269	0.0305793
↓	156.71	68.94	2816.62	1433.25	↓	439.32	5128.94
3408	21.15	14.3	1917.98	1098.63	3408	93.47	6253.37	25.155	15.98	1898.3	1103.31	5.66393	2.37588	27.8317	6.61145	0.225161	0.148678	0.0146614	0.0059924	92.99	6204.85	0.678823	68.6106	0.00729995	0.0110576
↓	29.16	17.66	1878.62	1107.98	↓	92.51	6156.34
3170	33.52	40.11	2625.32	758.12	3170	185.36	5607.35	34.895	40.61	2585.2	744.81	1.94454	0.707107	56.7312	18.8232	0.0557256	0.0174121	0.0219446	0.0252725	189.915	5606.45	6.44174	1.27279	0.0339191	0.000227023
↓	36.27	41.11	2545.09	731.5	↓	194.47	5605.55
3175	13.39	25	1713.55	817.8	3175	58.03	863.38	15.24	27.135	1717.32	830.615	2.6163	3.01935	5.33159	18.1231	0.171673	0.111271	0.0031046	0.0218189	54.985	860.505	4.30628	4.06586	0.0783174	0.00472497
↓	17.09	29.27	1721.09	843.43	↓	51.94	857.63
3176	84.68	140.95	1828.37	1019.87	3176	217.99	4276.75	76.335	132.555	1731.77	1003.25	11.8016	11.8723	136.613	23.4972	0.154603	0.0895653	0.0788864	0.0234209	206.88	4264.02	15.7119	18.0029	0.075947	0.00422206
↓	67.99	124.16	1635.17	986.64	↓	195.77	4251.29
3419	101.97	149.68	1428.15	1380.05	3419	162.37	13150.6	101.035	159.325	1406.48	1368.22	1.32229	13.6401	30.646	16.7231	0.0130874	0.0856117	0.0217892	0.0122225	157.855	12722.3	6.38517	605.8	0.0404496	0.0476172
↓	100.1	168.97	1384.81	1356.4	↓	153.34	12293.9
3181	9.65	49.05	3523.54	602.12	3181	124.44	2565.12	9.02	50.315	3233.41	607.595	0.890955	1.78898	410.306	7.74282	0.0987754	0.0355556	0.126896	0.0127434	116.61	2455.86	11.0733	154.51	0.0949601	0.0629147
↓	8.39	51.58	2943.28	613.07	↓	108.78	2346.61
3439	88.83	24.85	1388.3	664.23	3439	175.95	4783.23	82.405	23.065	1414.92	677.02	9.08632	2.52437	37.6534	18.0878	0.110264	0.109446	0.0266116	0.0267168	178.705	4809.5	3.89616	37.1514	0.0218022	0.00772458
↓	75.98	21.28	1441.55	689.81	↓	181.46	4835.77
3202	7.96	32.47	823.96	17190.1	3202	802.43	8116.9	13.745	30.795	800.84	18298.4	8.18123	2.36881	32.6966	1567.34	0.595215	0.0769218	0.0408279	0.0856545	807.445	8305.56	7.09228	266.813	0.00878361	0.0321246
↓	19.53	29.12	777.72	19406.6	↓	812.46	8494.23
3224	19.12	16.14	1800.58	1126.71	3224	56.43	5958.53	20.335	17.81	1824.82	1145.64	1.71827	2.36174	34.2876	26.7711	0.0844981	0.132607	0.0187895	0.0233678	55.79	5708.09	0.905097	354.169	0.0162233	0.0620467
↓	21.55	19.48	1849.07	1164.57	↓	55.15	5457.66
3225	27.17	8.02	1621.82	1204.41	3225	67.63	1168.34	32.9	11.775	1590.78	1220.14	8.10344	5.31037	43.9043	22.2456	0.246305	0.450987	0.0275993	0.018232	65.87	1183.51	2.48902	21.4536	0.0377868	0.0181271
↓	38.63	15.53	1559.73	1235.87	↓	64.11	1198.68
